# Supplementary material for: 2-(Biphenyl-4-yl)propan-2-ol
Source: Acta Crystallogr Sect E Struct Rep Online. 2012 Feb 4;68(Pt 3):o580. doi: 10.1107/S1600536812003716 (PMC3297307; doi:10.1107/S1600536812003716)
Supplement: Supplementary file 1 [file e-68-0o580-sup1.cif]

##############################################################################
#                                                                            #
# This CIF contains the data in a paper accepted for publication in          #
# Acta Crystallographica Section E. It conforms to the requirements of       #
# Notes for Authors for Acta Crystallographica Section E, and has been       #
# peer reviewed under the auspices of the IUCr Commission on Journals.       #
#                                                                            #
# Full details of the Crystallographic Information File format               #
# are given in the paper "The Crystallographic Information File (CIF):       #
# a New Standard Archive File for Crystallography" by S. R. Hall, F. H.      #
# Allen and I. D. Brown [Acta Cryst. (1991), A47, 655-685].                  #
#                                                                            #
# The current version of the core CIF dictionary is obtainable from          #
# ftp://ftp.iucr.org/pub/cif_core.dic.                                       #
#                                                                            #
# Software is freely available for graphical display of the structure(s)     #
# in this CIF. For information consult the CIF software page                 #
# http://www.iucr.org/resources/cif/software.                                #
#                                                                            #
# This file may be used for bona fide research purposes within the           #
# scientific community so long as proper attribution is given to the journal # 
# article from which it was obtained.                                        #
#                                                                            #
##############################################################################
data_I
_audit_creation_method     SHELXL97
_chemical_name_systematic
;
2-(Biphenyl-4-yl)propan-2-ol
;
_chemical_name_common     .
_chemical_formula_moiety     'C15 H16 O'
_chemical_formula_sum     'C15 H16 O'
_chemical_formula_iupac     'C15 H16 O'
_chemical_formula_weight     212.28
_chemical_melting_point     366.1
_symmetry_cell_setting     monoclinic
_symmetry_space_group_name_H-M     'C 2/c'
_symmetry_space_group_name_Hall     '-C 2yc'
loop_
    _symmetry_equiv_pos_as_xyz
    'x, y, z'
    'x, -y, z+1/2'
    'x+1/2, y+1/2, z'
    'x+1/2, -y+1/2, z+1/2'
    '-x, -y, -z'
    '-x, y, -z-1/2'
    '-x+1/2, -y+1/2, -z'
    '-x+1/2, y+1/2, -z-1/2'
_cell_length_a     12.4406(14)
_cell_length_b     15.5754(18)
_cell_length_c     25.741(3)
_cell_angle_alpha     90.00
_cell_angle_beta     102.332(2)
_cell_angle_gamma     90.00
_cell_volume     4872.7(10)
_cell_formula_units_Z     16
_cell_measurement_reflns_used     4663
_cell_measurement_theta_min     2.398
_cell_measurement_theta_max     25.963
_cell_measurement_temperature     295(2)
_exptl_crystal_description     plate
_exptl_crystal_colour     colourless
_exptl_crystal_size_max     0.46
_exptl_crystal_size_mid     0.36
_exptl_crystal_size_min     0.08
_exptl_crystal_density_diffrn     1.157
_exptl_crystal_density_meas     .
_exptl_crystal_density_method     'not measured'
_exptl_crystal_F_000     1824
_exptl_absorpt_coefficient_mu     0.071
_exptl_absorpt_correction_type     multi-scan
_exptl_absorpt_process_details     '(SADABS; Bruker, 2001)'
_exptl_absorpt_correction_T_min     0.931
_exptl_absorpt_correction_T_max     0.994
_exptl_special_details     ?
_diffrn_ambient_temperature     295(2)
_diffrn_radiation_type     MoK\a
_diffrn_radiation_wavelength     0.71073
_diffrn_radiation_source     'fine-focus sealed tube'
_diffrn_radiation_monochromator     graphite
_diffrn_measurement_device_type
                    'Bruker P4 diffractometer with SMART 1000 CCD area detector'
_diffrn_measurement_method     '\f and \w'
_diffrn_detector_area_resol_mean     8.3
_diffrn_reflns_number     12927
_diffrn_reflns_av_R_equivalents     0.0292
_diffrn_reflns_av_sigmaI/netI     0.0364
_diffrn_reflns_theta_min     2.40
_diffrn_reflns_theta_max     26.48
_diffrn_reflns_theta_full     25.00
_diffrn_measured_fraction_theta_max     0.908
_diffrn_measured_fraction_theta_full     0.995
_diffrn_reflns_limit_h_min     -15
_diffrn_reflns_limit_h_max     7
_diffrn_reflns_limit_k_min     -18
_diffrn_reflns_limit_k_max     15
_diffrn_reflns_limit_l_min     -31
_diffrn_reflns_limit_l_max     31
_diffrn_standards_number     .
_diffrn_standards_interval_count     .
_diffrn_standards_interval_time     .
_diffrn_standards_decay_%     .
_refine_special_details
;
Refinement of <i>F</i>^2^ against ALL reflections. The weighted <i>R</i>-factor
<i>wR</i> and goodness of fit <i>S</i> are based on <i>F</i>^2^, conventional
<i>R</i>-factors <i>R</i> are based on <i>F</i>, with <i>F</i> set to zero for
negative <i>F</i>^2^. The threshold expression of <i>F</i>^2^ >
\s(<i>F</i>^2^) is used only for calculating <i>R</i>-factors(gt) <i>etc</i>.
and is not relevant to the choice of reflections for refinement.
<i>R</i>-factors based on <i>F</i>^2^ are statistically about twice as large
as those based on <i>F</i>, and <i>R</i>-factors based on ALL data will be
even larger.
;
_reflns_number_total     4590
_reflns_number_gt     2859
_reflns_threshold_expression     I>2\s(I)
_refine_ls_structure_factor_coef     Fsqd
_refine_ls_matrix_type     full
_refine_ls_R_factor_all     0.0807
_refine_ls_R_factor_gt     0.0462
_refine_ls_wR_factor_gt     0.1223
_refine_ls_wR_factor_ref     0.1467
_refine_ls_goodness_of_fit_ref     1.008
_refine_ls_restrained_S_all     1.008
_refine_ls_number_reflns     4590
_refine_ls_number_parameters     391
_refine_ls_number_restraints     3
_refine_ls_hydrogen_treatment     refall
_refine_ls_weighting_scheme     calc
_refine_ls_weighting_details
       'calc w = 1/[\s^2^(Fo^2^)+(0.0639P)^2^+1.7634P] where P=(Fo^2^+2Fc^2^)/3'
_atom_sites_solution_hydrogens     difmap
_atom_sites_solution_primary     direct
_atom_sites_solution_secondary     difmap
_refine_ls_shift/su_max     0.001
_refine_ls_shift/su_mean     0.000
_refine_diff_density_max     0.132
_refine_diff_density_min     -0.144
_refine_ls_extinction_method     none
_refine_ls_extinction_coef     .
loop_
    _atom_type_symbol
    _atom_type_description
    _atom_type_scat_dispersion_real
    _atom_type_scat_dispersion_imag
    _atom_type_scat_source
    'C' 'C' 0.0033 0.0016
                         'International Tables Vol C Tables 4.2.6.8 and 6.1.1.4'
    'H' 'H' 0.0000 0.0000
                         'International Tables Vol C Tables 4.2.6.8 and 6.1.1.4'
    'O' 'O' 0.0106 0.0060
                         'International Tables Vol C Tables 4.2.6.8 and 6.1.1.4'
_computing_data_collection     'SMART (Bruker, 2001)'
_computing_cell_refinement     'SAINT (Bruker, 2001)'
_computing_data_reduction     'SAINT (Bruker, 2001)'
_computing_structure_solution     'SHELXTL (Sheldrick, 2008)'
_computing_structure_refinement
;
SHELXTL (Sheldrick, 2008) and SHELXL97 (Sheldrick, 2008)
;
_computing_molecular_graphics
;
ORTEP-3 for Windows (Farrugia, 1997), Mercury (Macrae <i>et al.</i>,
2008)
and POV-Ray (Cason, 2004)
;
_computing_publication_material
;
SHELXL97 (Sheldrick, 2008) and PLATON (Spek, 2009)
;
loop_
    _atom_site_type_symbol
    _atom_site_label
    _atom_site_fract_x
    _atom_site_fract_y
    _atom_site_fract_z
    _atom_site_U_iso_or_equiv
    _atom_site_adp_type
    _atom_site_calc_flag
    _atom_site_refinement_flags
    _atom_site_occupancy
    _atom_site_symmetry_multiplicity
    _atom_site_disorder_assembly
    _atom_site_disorder_group
    C C1 0.22391(12) 0.49260(10) 0.05345(6) 0.0485(4) Uani d . 1 1 . .
    C C2 0.28952(16) 0.44401(13) 0.09272(7) 0.0646(5) Uani d . 1 1 . .
    H H2 0.3512(17) 0.4133(13) 0.0851(7) 0.078 Uiso d . 1 1 . .
    C C3 0.26765(16) 0.43652(13) 0.14308(7) 0.0650(5) Uani d . 1 1 . .
    H H3 0.3152(16) 0.4000(13) 0.1686(8) 0.078 Uiso d . 1 1 . .
    C C4 0.17907(13) 0.47641(11) 0.15649(7) 0.0530(4) Uani d . 1 1 . .
    C C5 0.11288(16) 0.52481(14) 0.11731(8) 0.0687(5) Uani d . 1 1 . .
    H H5 0.0523(17) 0.5571(13) 0.1256(8) 0.082 Uiso d . 1 1 . .
    C C6 0.13494(16) 0.53305(13) 0.06735(8) 0.0654(5) Uani d . 1 1 . .
    H H6 0.0899(16) 0.5687(13) 0.0427(8) 0.078 Uiso d . 1 1 . .
    C C7 0.24761(13) 0.50013(10) -0.00067(6) 0.0510(4) Uani d . 1 1 . .
    C C8 0.17499(17) 0.53907(14) -0.04217(8) 0.0715(6) Uani d . 1 1 . .
    H H8 0.1095(18) 0.5621(14) -0.0353(8) 0.086 Uiso d . 1 1 . .
    C C9 0.1975(2) 0.54432(17) -0.09240(9) 0.0839(7) Uani d . 1 1 . .
    H H9 0.1447(19) 0.5734(15) -0.1189(9) 0.101 Uiso d . 1 1 . .
    C C10 0.2925(2) 0.51127(15) -0.10229(8) 0.0790(6) Uani d . 1 1 . .
    H H10 0.3063(18) 0.5144(14) -0.1383(9) 0.095 Uiso d . 1 1 . .
    C C11 0.36620(19) 0.47263(16) -0.06195(8) 0.0795(6) Uani d . 1 1 . .
    H H11 0.4342(19) 0.4466(14) -0.0681(8) 0.095 Uiso d . 1 1 . .
    C C12 0.34381(17) 0.46705(14) -0.01181(8) 0.0693(5) Uani d . 1 1 . .
    H H12 0.3974(17) 0.4414(13) 0.0170(8) 0.083 Uiso d . 1 1 . .
    C C13 0.15214(15) 0.46972(12) 0.21136(7) 0.0599(5) Uani d . 1 1 . .
    C C14 0.2251(2) 0.40631(18) 0.24767(9) 0.0803(6) Uani d . 1 1 . .
    H H14A 0.222(2) 0.3454(19) 0.2307(10) 0.120 Uiso d . 1 1 . .
    H H14B 0.199(2) 0.4014(17) 0.2819(11) 0.120 Uiso d . 1 1 . .
    H H14C 0.301(2) 0.4270(17) 0.2564(10) 0.120 Uiso d . 1 1 . .
    C C15 0.1579(2) 0.55713(16) 0.23792(10) 0.0855(7) Uani d . 1 1 . .
    H H15A 0.104(2) 0.6003(19) 0.2143(11) 0.128 Uiso d . 1 1 . .
    H H15B 0.236(2) 0.5802(18) 0.2442(11) 0.128 Uiso d . 1 1 . .
    H H15C 0.139(2) 0.5516(17) 0.2739(12) 0.128 Uiso d . 1 1 . .
    O O1 0.03981(11) 0.44009(9) 0.20377(5) 0.0678(4) Uani d D 1 1 . .
    H H1A 0.047(3) 0.3863(12) 0.1923(16) 0.081 Uiso d PD 0.50 1 . .
    H H1B 0.012(4) 0.443(2) 0.2319(15) 0.081 Uiso d P 0.50 1 . .
    C C16 0.00267(14) 0.24680(11) -0.00238(8) 0.0573(4) Uani d . 1 1 . .
    C C17 0.07693(17) 0.27485(15) 0.04215(9) 0.0787(6) Uani d . 1 1 . .
    H H17 0.1405(19) 0.3030(15) 0.0365(8) 0.094 Uiso d . 1 1 . .
    C C18 0.05831(18) 0.26437(15) 0.09270(9) 0.0805(7) Uani d . 1 1 . .
    H H18 0.1060(19) 0.2895(15) 0.1211(9) 0.097 Uiso d . 1 1 . .
    C C19 -0.03521(14) 0.22565(11) 0.10169(8) 0.0608(5) Uani d . 1 1 . .
    C C20 -0.11092(17) 0.19968(15) 0.05718(9) 0.0774(6) Uani d . 1 1 . .
    H H20 -0.1768(19) 0.1719(14) 0.0629(8) 0.093 Uiso d . 1 1 . .
    C C21 -0.09266(17) 0.20967(15) 0.00691(9) 0.0766(6) Uani d . 1 1 . .
    H H21 -0.1457(18) 0.1882(14) -0.0227(9) 0.092 Uiso d . 1 1 . .
    C C22 0.02432(14) 0.25405(11) -0.05698(8) 0.0594(5) Uani d . 1 1 . .
    C C23 -0.04138(19) 0.21334(18) -0.10009(10) 0.0887(7) Uani d . 1 1 . .
    H H23 -0.100(2) 0.1765(16) -0.0918(9) 0.106 Uiso d . 1 1 . .
    C C24 -0.0217(2) 0.2200(2) -0.15056(11) 0.1001(8) Uani d . 1 1 . .
    H H24 -0.064(2) 0.1888(18) -0.1788(11) 0.120 Uiso d . 1 1 . .
    C C25 0.0651(2) 0.26587(16) -0.15981(11) 0.0867(7) Uani d . 1 1 . .
    H H25 0.0803(19) 0.2704(15) -0.1976(10) 0.104 Uiso d . 1 1 . .
    C C26 0.1323(2) 0.30524(17) -0.11834(11) 0.0952(7) Uani d . 1 1 . .
    H H26 0.195(2) 0.3407(17) -0.1234(10) 0.114 Uiso d . 1 1 . .
    C C27 0.1118(2) 0.29994(15) -0.06773(10) 0.0849(7) Uani d . 1 1 . .
    H H27 0.1563(19) 0.3281(16) -0.0394(10) 0.102 Uiso d . 1 1 . .
    C C28 -0.05169(16) 0.20597(13) 0.15723(8) 0.0696(5) Uani d . 1 1 . .
    C C29 -0.1704(2) 0.2169(2) 0.16242(13) 0.1090(10) Uani d . 1 1 . .
    H H29A -0.214(3) 0.168(2) 0.1416(13) 0.163 Uiso d . 1 1 . .
    H H29B -0.173(3) 0.209(2) 0.1994(14) 0.163 Uiso d . 1 1 . .
    H H29C -0.191(3) 0.276(2) 0.1486(14) 0.163 Uiso d . 1 1 . .
    C C30 -0.0115(3) 0.11470(18) 0.17181(12) 0.1097(10) Uani d . 1 1 . .
    H H30A -0.053(3) 0.075(2) 0.1448(14) 0.165 Uiso d . 1 1 . .
    H H30B -0.023(3) 0.103(2) 0.2069(14) 0.165 Uiso d . 1 1 . .
    H H30C 0.070(3) 0.116(2) 0.1726(13) 0.165 Uiso d . 1 1 . .
    O O2 0.01619(14) 0.26127(10) 0.19536(6) 0.0871(5) Uani d D 1 1 . .
    H H2A 0.000(4) 0.3133(16) 0.1811(19) 0.104 Uiso d PD 0.50 1 . .
    H H2B 0.007(5) 0.259(3) 0.2287(9) 0.104 Uiso d PD 0.50 1 . .
loop_
    _atom_site_aniso_label
    _atom_site_aniso_U_11
    _atom_site_aniso_U_22
    _atom_site_aniso_U_33
    _atom_site_aniso_U_12
    _atom_site_aniso_U_13
    _atom_site_aniso_U_23
    C1 0.0478(9) 0.0447(9) 0.0519(10) -0.0059(7) 0.0082(7) -0.0009(7)
    C2 0.0578(11) 0.0760(13) 0.0614(11) 0.0171(9) 0.0157(9) 0.0078(10)
    C3 0.0634(11) 0.0742(13) 0.0569(11) 0.0143(10) 0.0115(9) 0.0145(10)
    C4 0.0543(10) 0.0526(10) 0.0523(9) -0.0055(8) 0.0116(8) 0.0004(8)
    C5 0.0636(11) 0.0817(14) 0.0641(12) 0.0198(10) 0.0210(10) 0.0090(10)
    C6 0.0638(11) 0.0740(13) 0.0585(11) 0.0184(9) 0.0134(9) 0.0121(9)
    C7 0.0531(9) 0.0477(9) 0.0508(9) -0.0077(7) 0.0080(7) -0.0051(8)
    C8 0.0641(12) 0.0897(15) 0.0605(12) 0.0096(11) 0.0129(10) 0.0086(10)
    C9 0.0842(15) 0.1084(19) 0.0564(12) 0.0126(13) 0.0089(11) 0.0125(12)
    C10 0.0921(16) 0.0942(16) 0.0522(12) -0.0060(12) 0.0189(11) -0.0031(11)
    C11 0.0799(14) 0.0985(17) 0.0646(13) 0.0091(12) 0.0253(11) -0.0048(12)
    C12 0.0671(12) 0.0843(14) 0.0565(11) 0.0109(10) 0.0133(9) 0.0008(10)
    C13 0.0632(11) 0.0641(11) 0.0536(10) -0.0071(9) 0.0155(8) 0.0003(8)
    C14 0.0842(15) 0.1001(18) 0.0554(12) 0.0009(13) 0.0121(11) 0.0148(12)
    C15 0.1139(19) 0.0788(15) 0.0682(14) -0.0162(13) 0.0292(14) -0.0145(12)
    O1 0.0656(8) 0.0812(9) 0.0623(8) -0.0060(7) 0.0260(6) -0.0004(7)
    C16 0.0517(10) 0.0466(10) 0.0703(12) -0.0018(8) 0.0058(8) -0.0028(8)
    C17 0.0620(12) 0.0926(16) 0.0821(15) -0.0288(11) 0.0170(11) -0.0167(12)
    C18 0.0665(13) 0.0997(17) 0.0731(14) -0.0284(11) 0.0101(11) -0.0239(12)
    C19 0.0587(10) 0.0523(10) 0.0711(12) -0.0050(8) 0.0129(9) -0.0118(9)
    C20 0.0628(12) 0.0896(15) 0.0781(15) -0.0270(11) 0.0113(11) -0.0060(12)
    C21 0.0636(12) 0.0893(15) 0.0710(14) -0.0240(11) 0.0012(10) -0.0047(11)
    C22 0.0541(10) 0.0458(10) 0.0749(13) 0.0044(8) 0.0063(9) 0.0015(9)
    C23 0.0703(14) 0.1149(19) 0.0760(15) -0.0245(13) 0.0046(11) -0.0042(13)
    C24 0.0944(18) 0.129(2) 0.0716(16) -0.0171(16) 0.0056(13) -0.0087(15)
    C25 0.0967(17) 0.0844(16) 0.0806(16) 0.0126(13) 0.0224(14) 0.0113(13)
    C26 0.1011(18) 0.0903(17) 0.102(2) -0.0217(14) 0.0382(16) 0.0034(15)
    C27 0.0867(15) 0.0809(15) 0.0872(17) -0.0247(12) 0.0190(13) -0.0080(12)
    C28 0.0766(12) 0.0622(12) 0.0710(13) -0.0150(10) 0.0182(10) -0.0169(10)
    C29 0.0908(18) 0.147(3) 0.098(2) -0.0350(18) 0.0402(16) -0.0268(19)
    C30 0.182(3) 0.0733(17) 0.0754(16) -0.0030(19) 0.0314(19) -0.0039(13)
    O2 0.0979(11) 0.0883(11) 0.0762(11) -0.0292(9) 0.0213(9) -0.0268(9)
_geom_special_details
;
All e.s.d.'s (except the e.s.d. in the dihedral angle between two l.s. planes)
are estimated using the full covariance matrix. The cell e.s.d.'s are taken
into account individually in the estimation of e.s.d.'s in distances, angles
and torsion angles; correlations between e.s.d.'s in cell parameters are only
used when they are defined by crystal symmetry. An approximate (isotropic)
treatment of cell e.s.d.'s is used for estimating e.s.d.'s involving l.s.
planes.
;
loop_
    _geom_bond_atom_site_label_1
    _geom_bond_atom_site_label_2
    _geom_bond_site_symmetry_2
    _geom_bond_distance
    _geom_bond_publ_flag
    C1 C2 . 1.381(2) ?
    C1 C6 . 1.385(2) ?
    C1 C7 . 1.489(2) ?
    C2 C3 . 1.385(3) ?
    C2 H2 . 0.96(2) ?
    C3 C4 . 1.372(2) ?
    C3 H3 . 0.97(2) ?
    C4 C5 . 1.382(2) ?
    C4 C13 . 1.523(2) ?
    C5 C6 . 1.377(3) ?
    C5 H5 . 0.97(2) ?
    C6 H6 . 0.93(2) ?
    C7 C8 . 1.383(2) ?
    C7 C12 . 1.388(3) ?
    C8 C9 . 1.383(3) ?
    C8 H8 . 0.94(2) ?
    C9 C10 . 1.362(3) ?
    C9 H9 . 0.95(2) ?
    C10 C11 . 1.369(3) ?
    C10 H10 . 0.98(2) ?
    C11 C12 . 1.380(3) ?
    C11 H11 . 0.98(2) ?
    C12 H12 . 0.97(2) ?
    C13 O1 . 1.445(2) ?
    C13 C15 . 1.518(3) ?
    C13 C14 . 1.520(3) ?
    C14 H14A . 1.04(3) ?
    C14 H14B . 1.00(3) ?
    C14 H14C . 0.97(3) ?
    C15 H15A . 1.04(3) ?
    C15 H15B . 1.01(3) ?
    C15 H15C . 1.01(3) ?
    O1 H1A . 0.900(10) ?
    O1 H1B . 0.87(3) ?
    C16 C17 . 1.380(3) ?
    C16 C21 . 1.385(3) ?
    C16 C22 . 1.491(3) ?
    C17 C18 . 1.379(3) ?
    C17 H17 . 0.94(2) ?
    C18 C19 . 1.373(3) ?
    C18 H18 . 0.92(2) ?
    C19 C20 . 1.379(3) ?
    C19 C28 . 1.518(3) ?
    C20 C21 . 1.370(3) ?
    C20 H20 . 0.97(2) ?
    C21 H21 . 0.96(2) ?
    C22 C27 . 1.379(3) ?
    C22 C23 . 1.384(3) ?
    C23 C24 . 1.376(3) ?
    C23 H23 . 0.98(2) ?
    C24 C25 . 1.357(4) ?
    C24 H24 . 0.94(3) ?
    C25 C26 . 1.354(4) ?
    C25 H25 . 1.03(2) ?
    C26 C27 . 1.382(3) ?
    C26 H26 . 0.99(3) ?
    C27 H27 . 0.93(2) ?
    C28 O2 . 1.437(2) ?
    C28 C29 . 1.521(3) ?
    C28 C30 . 1.527(3) ?
    C29 H29A . 1.01(4) ?
    C29 H29B . 0.97(4) ?
    C29 H29C . 1.00(3) ?
    C30 H30A . 0.98(4) ?
    C30 H30B . 0.96(3) ?
    C30 H30C . 1.01(4) ?
    O2 H2A . 0.895(10) ?
    O2 H2B . 0.893(10) ?
loop_
    _geom_angle_atom_site_label_1
    _geom_angle_atom_site_label_2
    _geom_angle_atom_site_label_3
    _geom_angle_site_symmetry_1
    _geom_angle_site_symmetry_3
    _geom_angle
    _geom_angle_publ_flag
    C2 C1 C6 . . 116.10(16) ?
    C2 C1 C7 . . 121.57(15) ?
    C6 C1 C7 . . 122.32(15) ?
    C1 C2 C3 . . 121.83(17) ?
    C1 C2 H2 . . 119.8(12) ?
    C3 C2 H2 . . 118.4(12) ?
    C4 C3 C2 . . 121.75(17) ?
    C4 C3 H3 . . 120.2(12) ?
    C2 C3 H3 . . 118.0(12) ?
    C3 C4 C5 . . 116.69(16) ?
    C3 C4 C13 . . 123.36(16) ?
    C5 C4 C13 . . 119.96(16) ?
    C6 C5 C4 . . 121.73(17) ?
    C6 C5 H5 . . 118.5(12) ?
    C4 C5 H5 . . 119.7(12) ?
    C5 C6 C1 . . 121.90(17) ?
    C5 C6 H6 . . 118.7(12) ?
    C1 C6 H6 . . 119.4(12) ?
    C8 C7 C12 . . 116.94(17) ?
    C8 C7 C1 . . 122.00(16) ?
    C12 C7 C1 . . 121.06(16) ?
    C9 C8 C7 . . 121.3(2) ?
    C9 C8 H8 . . 120.7(13) ?
    C7 C8 H8 . . 118.1(13) ?
    C10 C9 C8 . . 120.6(2) ?
    C10 C9 H9 . . 122.5(14) ?
    C8 C9 H9 . . 116.8(14) ?
    C9 C10 C11 . . 119.5(2) ?
    C9 C10 H10 . . 119.6(13) ?
    C11 C10 H10 . . 121.0(13) ?
    C10 C11 C12 . . 120.0(2) ?
    C10 C11 H11 . . 121.4(13) ?
    C12 C11 H11 . . 118.6(13) ?
    C11 C12 C7 . . 121.67(19) ?
    C11 C12 H12 . . 119.8(12) ?
    C7 C12 H12 . . 118.5(12) ?
    O1 C13 C15 . . 107.35(17) ?
    O1 C13 C14 . . 108.02(16) ?
    C15 C13 C14 . . 109.97(18) ?
    O1 C13 C4 . . 107.11(14) ?
    C15 C13 C4 . . 110.96(16) ?
    C14 C13 C4 . . 113.18(16) ?
    C13 C14 H14A . . 111.6(14) ?
    C13 C14 H14B . . 108.9(15) ?
    H14A C14 H14B . . 108(2) ?
    C13 C14 H14C . . 110.4(16) ?
    H14A C14 H14C . . 111(2) ?
    H14B C14 H14C . . 107(2) ?
    C13 C15 H15A . . 110.6(15) ?
    C13 C15 H15B . . 109.9(17) ?
    H15A C15 H15B . . 109(2) ?
    C13 C15 H15C . . 109.8(16) ?
    H15A C15 H15C . . 110(2) ?
    H15B C15 H15C . . 107(2) ?
    C13 O1 H1A . . 100(3) ?
    C13 O1 H1B . . 114(3) ?
    H1A O1 H1B . . 114(4) ?
    C17 C16 C21 . . 115.77(19) ?
    C17 C16 C22 . . 122.35(17) ?
    C21 C16 C22 . . 121.87(17) ?
    C18 C17 C16 . . 121.90(19) ?
    C18 C17 H17 . . 121.1(13) ?
    C16 C17 H17 . . 117.0(14) ?
    C19 C18 C17 . . 122.01(19) ?
    C19 C18 H18 . . 118.4(14) ?
    C17 C18 H18 . . 119.2(14) ?
    C18 C19 C20 . . 116.20(19) ?
    C18 C19 C28 . . 122.48(17) ?
    C20 C19 C28 . . 121.16(17) ?
    C21 C20 C19 . . 122.00(19) ?
    C21 C20 H20 . . 120.8(13) ?
    C19 C20 H20 . . 117.2(13) ?
    C20 C21 C16 . . 122.09(19) ?
    C20 C21 H21 . . 119.2(13) ?
    C16 C21 H21 . . 118.6(13) ?
    C27 C22 C23 . . 115.7(2) ?
    C27 C22 C16 . . 122.54(18) ?
    C23 C22 C16 . . 121.79(18) ?
    C24 C23 C22 . . 121.9(2) ?
    C24 C23 H23 . . 122.5(14) ?
    C22 C23 H23 . . 115.4(14) ?
    C25 C24 C23 . . 120.9(2) ?
    C25 C24 H24 . . 118.5(17) ?
    C23 C24 H24 . . 120.4(17) ?
    C26 C25 C24 . . 118.7(3) ?
    C26 C25 H25 . . 120.4(13) ?
    C24 C25 H25 . . 120.9(13) ?
    C25 C26 C27 . . 120.6(2) ?
    C25 C26 H26 . . 121.5(15) ?
    C27 C26 H26 . . 117.8(15) ?
    C22 C27 C26 . . 122.1(2) ?
    C22 C27 H27 . . 116.9(15) ?
    C26 C27 H27 . . 121.0(15) ?
    O2 C28 C19 . . 110.14(15) ?
    O2 C28 C29 . . 108.26(18) ?
    C19 C28 C29 . . 112.9(2) ?
    O2 C28 C30 . . 106.0(2) ?
    C19 C28 C30 . . 108.45(18) ?
    C29 C28 C30 . . 110.8(2) ?
    C28 C29 H29A . . 106.7(19) ?
    C28 C29 H29B . . 108(2) ?
    H29A C29 H29B . . 107(3) ?
    C28 C29 H29C . . 104(2) ?
    H29A C29 H29C . . 116(3) ?
    H29B C29 H29C . . 114(3) ?
    C28 C30 H30A . . 108(2) ?
    C28 C30 H30B . . 107(2) ?
    H30A C30 H30B . . 113(3) ?
    C28 C30 H30C . . 105(2) ?
    H30A C30 H30C . . 114(3) ?
    H30B C30 H30C . . 109(3) ?
    C28 O2 H2A . . 102(3) ?
    C28 O2 H2B . . 117(3) ?
    H2A O2 H2B . . 111(5) ?
loop_
    _geom_torsion_atom_site_label_1
    _geom_torsion_atom_site_label_2
    _geom_torsion_atom_site_label_3
    _geom_torsion_atom_site_label_4
    _geom_torsion_site_symmetry_1
    _geom_torsion_site_symmetry_2
    _geom_torsion_site_symmetry_3
    _geom_torsion_site_symmetry_4
    _geom_torsion
    _geom_torsion_publ_flag
    C6 C1 C2 C3 . . . . -0.2(3) ?
    C7 C1 C2 C3 . . . . -179.76(17) ?
    C1 C2 C3 C4 . . . . 0.6(3) ?
    C2 C3 C4 C5 . . . . -0.3(3) ?
    C2 C3 C4 C13 . . . . 179.94(18) ?
    C3 C4 C5 C6 . . . . -0.3(3) ?
    C13 C4 C5 C6 . . . . 179.45(18) ?
    C4 C5 C6 C1 . . . . 0.7(3) ?
    C2 C1 C6 C5 . . . . -0.4(3) ?
    C7 C1 C6 C5 . . . . 179.15(18) ?
    C2 C1 C7 C8 . . . . 171.37(18) ?
    C6 C1 C7 C8 . . . . -8.1(3) ?
    C2 C1 C7 C12 . . . . -7.8(3) ?
    C6 C1 C7 C12 . . . . 172.69(18) ?
    C12 C7 C8 C9 . . . . 0.2(3) ?
    C1 C7 C8 C9 . . . . -178.97(19) ?
    C7 C8 C9 C10 . . . . -0.2(4) ?
    C8 C9 C10 C11 . . . . -0.1(4) ?
    C9 C10 C11 C12 . . . . 0.3(4) ?
    C10 C11 C12 C7 . . . . -0.2(3) ?
    C8 C7 C12 C11 . . . . 0.0(3) ?
    C1 C7 C12 C11 . . . . 179.18(18) ?
    C3 C4 C13 O1 . . . . -125.65(18) ?
    C5 C4 C13 O1 . . . . 54.6(2) ?
    C3 C4 C13 C15 . . . . 117.5(2) ?
    C5 C4 C13 C15 . . . . -62.3(2) ?
    C3 C4 C13 C14 . . . . -6.7(3) ?
    C5 C4 C13 C14 . . . . 173.51(19) ?
    C21 C16 C17 C18 . . . . 1.6(3) ?
    C22 C16 C17 C18 . . . . -177.0(2) ?
    C16 C17 C18 C19 . . . . -0.2(4) ?
    C17 C18 C19 C20 . . . . -1.6(3) ?
    C17 C18 C19 C28 . . . . 173.9(2) ?
    C18 C19 C20 C21 . . . . 1.8(3) ?
    C28 C19 C20 C21 . . . . -173.8(2) ?
    C19 C20 C21 C16 . . . . -0.3(4) ?
    C17 C16 C21 C20 . . . . -1.4(3) ?
    C22 C16 C21 C20 . . . . 177.3(2) ?
    C17 C16 C22 C27 . . . . -9.5(3) ?
    C21 C16 C22 C27 . . . . 171.9(2) ?
    C17 C16 C22 C23 . . . . 169.1(2) ?
    C21 C16 C22 C23 . . . . -9.5(3) ?
    C27 C22 C23 C24 . . . . -1.4(4) ?
    C16 C22 C23 C24 . . . . 179.9(2) ?
    C22 C23 C24 C25 . . . . 1.3(4) ?
    C23 C24 C25 C26 . . . . 0.0(4) ?
    C24 C25 C26 C27 . . . . -1.0(4) ?
    C23 C22 C27 C26 . . . . 0.3(3) ?
    C16 C22 C27 C26 . . . . 179.0(2) ?
    C25 C26 C27 C22 . . . . 0.9(4) ?
    C18 C19 C28 O2 . . . . 23.1(3) ?
    C20 C19 C28 O2 . . . . -161.64(19) ?
    C18 C19 C28 C29 . . . . 144.2(2) ?
    C20 C19 C28 C29 . . . . -40.5(3) ?
    C18 C19 C28 C30 . . . . -92.5(3) ?
    C20 C19 C28 C30 . . . . 82.7(3) ?
loop_
    _geom_hbond_atom_site_label_D
    _geom_hbond_atom_site_label_H
    _geom_hbond_atom_site_label_A
    _geom_hbond_site_symmetry_A
    _geom_hbond_distance_DH
    _geom_hbond_distance_HA
    _geom_hbond_distance_DA
    _geom_hbond_angle_DHA
    O1 H1A O2 . 0.900(10) 1.99(2) 2.804(2) 150(4)
    O2 H2A O1 . 0.895(10) 2.09(4) 2.804(2) 136(4)
    O1 H1B O1 6_556 0.87(3) 1.90(3) 2.767(3) 174(4)
    O2 H2B O2 6_556 0.893(10) 2.034(11) 2.926(3) 177(4)
_iucr_refine_instructions_details
;
TITL EM24_aCc in C2/c
CELL 0.71073  12.4406  15.5754  25.7413  90.000 102.332  90.000
ZERR   16.00   0.0014   0.0018   0.0030   0.000   0.002   0.000
LATT 7
SYMM X, -Y, 0.5+Z
EQIV $1 -X, Y, 0.5-Z
SFAC C  H  O
UNIT 240 256 16
L.S. 8
DFIX -0.90 0.01 O1  H1A  O1  H2B  O2  H2A  O2  H2B
BOND $H
CONF
HTAB O1 O2
HTAB O2 O1
HTAB O1 O1_$1
HTAB O2 O2_$1
MPLA 6 C1 C2 C3 C4 C5 C6 C7 C13
MPLA 6 C7 C8 C9 C10 C11 C12 C1
MPLA 6 C16 C17 C18 C19 C20 C21 C22 C28
MPLA 6 C22 C23 C24 C25 C26 C27 C16
ACTA 50
FMAP 2
PLAN 20
TEMP 22
WGHT    0.063900    1.763400
FVAR       0.05461
MOLE 1
C1    1    0.223906    0.492603    0.053447    11.00000    0.04783    0.04468 =
         0.05190   -0.00093    0.00823   -0.00591
C2    1    0.289520    0.444013    0.092715    11.00000    0.05777    0.07604 =
         0.06136    0.00779    0.01568    0.01713
H2    2    0.351220    0.413293    0.085062    11.00000   -1.20000
C3    1    0.267652    0.436523    0.143078    11.00000    0.06342    0.07420 =
         0.05691    0.01454    0.01147    0.01427
H3    2    0.315192    0.399963    0.168582    11.00000   -1.20000
C4    1    0.179068    0.476414    0.156485    11.00000    0.05435    0.05261 =
         0.05229    0.00035    0.01161   -0.00552
C5    1    0.112876    0.524812    0.117309    11.00000    0.06364    0.08167 =
         0.06410    0.00903    0.02098    0.01978
H5    2    0.052307    0.557135    0.125555    11.00000   -1.20000
C6    1    0.134943    0.533048    0.067345    11.00000    0.06380    0.07403 =
         0.05845    0.01207    0.01336    0.01842
H6    2    0.089915    0.568652    0.042663    11.00000   -1.20000
C7    1    0.247613    0.500126   -0.000672    11.00000    0.05306    0.04770 =
         0.05079   -0.00513    0.00796   -0.00771
C8    1    0.174992    0.539068   -0.042167    11.00000    0.06405    0.08975 =
         0.06051    0.00856    0.01295    0.00960
H8    2    0.109476    0.562061   -0.035298    11.00000   -1.20000
C9    1    0.197498    0.544316   -0.092396    11.00000    0.08422    0.10838 =
         0.05638    0.01255    0.00892    0.01263
H9    2    0.144684    0.573401   -0.118904    11.00000   -1.20000
C10   1    0.292457    0.511271   -0.102293    11.00000    0.09209    0.09421 =
         0.05218   -0.00312    0.01895   -0.00602
H10   2    0.306350    0.514392   -0.138311    11.00000   -1.20000
C11   1    0.366202    0.472628   -0.061947    11.00000    0.07988    0.09846 =
         0.06460   -0.00480    0.02529    0.00911
H11   2    0.434160    0.446551   -0.068094    11.00000   -1.20000
C12   1    0.343812    0.467050   -0.011814    11.00000    0.06710    0.08430 =
         0.05645    0.00078    0.01327    0.01092
H12   2    0.397411    0.441376    0.016993    11.00000   -1.20000
C13   1    0.152141    0.469722    0.211362    11.00000    0.06320    0.06414 =
         0.05356    0.00030    0.01549   -0.00715
C14   1    0.225147    0.406308    0.247665    11.00000    0.08416    0.10007 =
         0.05540    0.01485    0.01209    0.00094
H14A  2    0.221540    0.345419    0.230725    11.00000   -1.50000
H14B  2    0.198975    0.401449    0.281867    11.00000   -1.50000
H14C  2    0.300502    0.426959    0.256425    11.00000   -1.50000
C15   1    0.157854    0.557127    0.237916    11.00000    0.11391    0.07878 =
         0.06816   -0.01450    0.02918   -0.01621
H15A  2    0.104401    0.600269    0.214271    11.00000   -1.50000
H15B  2    0.235754    0.580189    0.244181    11.00000   -1.50000
H15C  2    0.138740    0.551559    0.273925    11.00000   -1.50000
O1    3    0.039810    0.440095    0.203766    11.00000    0.06556    0.08121 =
         0.06227   -0.00037    0.02604   -0.00603
H1A   2    0.047326    0.386267    0.192345    10.50000   -1.20000
H1B   2    0.012118    0.443286    0.231871    10.50000   -1.20000
MOLE 2
C16   1    0.002666    0.246800   -0.002376    11.00000    0.05175    0.04661 =
         0.07031   -0.00279    0.00584   -0.00178
C17   1    0.076929    0.274849    0.042146    11.00000    0.06200    0.09263 =
         0.08212   -0.01668    0.01699   -0.02878
H17   2    0.140536    0.302988    0.036460    11.00000   -1.20000
C18   1    0.058315    0.264373    0.092698    11.00000    0.06646    0.09975 =
         0.07313   -0.02391    0.01013   -0.02840
H18   2    0.105994    0.289477    0.121114    11.00000   -1.20000
C19   1   -0.035208    0.225651    0.101693    11.00000    0.05868    0.05232 =
         0.07112   -0.01179    0.01294   -0.00498
C20   1   -0.110924    0.199677    0.057176    11.00000    0.06276    0.08956 =
         0.07807   -0.00597    0.01132   -0.02697
H20   2   -0.176837    0.171864    0.062880    11.00000   -1.20000
C21   1   -0.092660    0.209670    0.006907    11.00000    0.06356    0.08935 =
         0.07103   -0.00467    0.00123   -0.02404
H21   2   -0.145704    0.188156   -0.022713    11.00000   -1.20000
C22   1    0.024318    0.254052   -0.056976    11.00000    0.05406    0.04576 =
         0.07491    0.00146    0.00633    0.00440
C23   1   -0.041382    0.213342   -0.100095    11.00000    0.07025    0.11489 =
         0.07598   -0.00422    0.00458   -0.02448
H23   2   -0.099669    0.176527   -0.091760    11.00000   -1.20000
C24   1   -0.021676    0.219985   -0.150564    11.00000    0.09443    0.12902 =
         0.07156   -0.00872    0.00557   -0.01714
H24   2   -0.064361    0.188750   -0.178751    11.00000   -1.20000
C25   1    0.065099    0.265868   -0.159808    11.00000    0.09668    0.08438 =
         0.08063    0.01132    0.02236    0.01263
H25   2    0.080296    0.270382   -0.197583    11.00000   -1.20000
C26   1    0.132256    0.305240   -0.118342    11.00000    0.10113    0.09035 =
         0.10156    0.00335    0.03822   -0.02165
H26   2    0.195150    0.340730   -0.123369    11.00000   -1.20000
C27   1    0.111841    0.299938   -0.067727    11.00000    0.08674    0.08093 =
         0.08720   -0.00796    0.01904   -0.02475
H27   2    0.156332    0.328145   -0.039376    11.00000   -1.20000
C28   1   -0.051688    0.205968    0.157232    11.00000    0.07661    0.06221 =
         0.07103   -0.01686    0.01821   -0.01500
C29   1   -0.170431    0.216855    0.162419    11.00000    0.09084    0.14659 =
         0.09848   -0.02685    0.04025   -0.03497
H29A  2   -0.213688    0.168478    0.141610    11.00000   -1.50000
H29B  2   -0.173270    0.208818    0.199441    11.00000   -1.50000
H29C  2   -0.190709    0.275904    0.148614    11.00000   -1.50000
C30   1   -0.011490    0.114701    0.171812    11.00000    0.18224    0.07326 =
         0.07543   -0.00393    0.03144   -0.00301
H30A  2   -0.052594    0.075485    0.144838    11.00000   -1.50000
H30B  2   -0.022777    0.103448    0.206936    11.00000   -1.50000
H30C  2    0.069916    0.116433    0.172609    11.00000   -1.50000
O2    3    0.016187    0.261271    0.195360    11.00000    0.09795    0.08827 =
         0.07618   -0.02683    0.02127   -0.02922
H2A   2   -0.000132    0.313265    0.181067    10.50000   -1.20000
H2B   2    0.006509    0.259160    0.228722    10.50000   -1.20000
HKLF 4
REM  EM24_aCc in C2/c
REM R1 =  0.0462 for   2859 Fo > 4sig(Fo)  and  0.0807 for all   4590 data
REM    391 parameters refined using      3 restraints
END
;
data_global
_journal_date_recd_electronic     2012-01-23
_journal_date_accepted     2012-01-27
_journal_name_full     'Acta Crystallographica, Section E'
_journal_year     2012
_journal_volume     68
_journal_issue      3
_journal_page_first     o580
_journal_page_last     o580
_journal_paper_category     QO
_journal_paper_doi     10.1107/S1600536812003716
_journal_coeditor_code     ZQ2152
_publ_contact_author_name     'Petrus H. van Rooyen'
_publ_contact_author_address
;
Department of Chemistry
University of Pretoria
Private Bag X20
Hatfield 0028
South Africa
;
_publ_contact_author_email     phvr@up.ac.za
_publ_contact_author_fax     '+27 12 420 4687'
_publ_contact_author_phone     '+27 12 4202519'
_publ_section_title
;
2-(Biphenyl-4-yl)propan-2-ol
;
loop_
    _publ_author_name
    _publ_author_address
    'Modau, Eric'
;
Department of Chemistry
University of Pretoria
Private Bag X20
Hatfield 0028
South Africa
;
    'Liles, David C.'
;
Department of Chemistry
University of Pretoria
Private Bag X20
Hatfield 0028
South Africa
;
    'van Rooyen, Petrus H.'
;
Department of Chemistry
University of Pretoria
Private Bag X20
Hatfield 0028
South Africa
;
