# Supplementary material for: 2-(Biphenyl-4-yl)propan-2-ol
Source: Acta Crystallogr Sect E Struct Rep Online. 2012 Feb 4;68(Pt 3):o580. doi: 10.1107/S1600536812003716 (PMC3297307; doi:10.1107/S1600536812003716)
Supplement: Supplementary file 2 [file e-68-0o580-Isup2.hkl]

# 
# h,k,l, Fc-squared, Fo-squared, sigma(Fo-squared) and status flag 
# 
data_I
_shelx_title ' EM24_aCc in C2/c' 
_shelx_refln_list_code          4 
_shelx_F_calc_maximum      575.25 
_exptl_crystal_F_000      1824.00 
_reflns_d_resolution_high  0.7969 
 
loop_ 
 _symmetry_equiv_pos_as_xyz 
 'x, y, z' 
 'x, -y, z+1/2' 
 'x+1/2, y+1/2, z' 
 'x+1/2, -y+1/2, z+1/2' 
 '-x, -y, -z' 
 '-x, y, -z-1/2' 
 '-x+1/2, -y+1/2, -z' 
 '-x+1/2, y+1/2, -z-1/2' 
 
_cell_length_a    12.4406 
_cell_length_b    15.5754 
_cell_length_c    25.7413 
_cell_angle_alpha  90.000 
_cell_angle_beta  102.332 
_cell_angle_gamma  90.000 
 
_shelx_F_squared_multiplier     1.000 
 
loop_ 
 _refln_index_h 
 _refln_index_k 
 _refln_index_l 
 _refln_F_squared_calc 
 _refln_F_squared_meas 
 _refln_F_squared_sigma 
 _refln_observed_status 
   2   0   0     7163.69     6754.26    154.69 o 
   4   0   0     1244.93     1294.09     46.65 o 
   6   0   0     2806.54     2943.43     68.91 o 
   8   0   0      142.54      132.36      6.90 o 
  10   0   0      219.83      190.90     11.73 o 
  12   0   0       72.72       94.75     10.47 o 
   3   1   0    14423.67    13950.42    273.87 o 
   5   1   0        1.42        0.56      2.37 o 
   7   1   0      165.84      154.77      5.24 o 
   9   1   0      174.28      158.38      6.63 o 
  11   1   0        2.33       -4.88      4.88 o 
  13   1   0       14.12       -3.83      8.38 o 
   2   2   0   304196.91   300409.66  13471.61 o 
   4   2   0     3104.13     2817.68     65.10 o 
   6   2   0      488.80      485.21     11.55 o 
   8   2   0       54.13       60.51      6.29 o 
  10   2   0      241.04      217.43      8.43 o 
  12   2   0       12.92        4.07      7.25 o 
  14   2   0        2.87       -9.48      9.48 o 
   1   3   0    24936.38    25143.51    424.32 o 
   3   3   0       34.46       37.49      3.87 o 
   5   3   0      806.45      866.31     21.88 o 
   7   3   0       81.76       88.98      9.12 o 
   9   3   0      177.37      171.54      6.66 o 
  11   3   0        9.01        3.35      6.90 o 
  13   3   0       41.05       57.88      9.29 o 
   0   4   0   330915.06   321817.91  14076.79 o 
   2   4   0     5938.67     5512.67     93.80 o 
   4   4   0       63.00       97.54      5.81 o 
   6   4   0     1188.99     1303.68     32.79 o 
   8   4   0       30.42       32.94      6.28 o 
  10   4   0       46.68       52.40     10.77 o 
  12   4   0        1.18       -7.74      7.74 o 
  14   4   0        4.76       -6.77      7.64 o 
   1   5   0      105.09       80.53      4.88 o 
   3   5   0     1359.07     1229.69     25.15 o 
   5   5   0       57.80       62.85      7.98 o 
   7   5   0      100.88      105.11      8.25 o 
   9   5   0      147.40      142.16      7.85 o 
  11   5   0        5.34        4.90      6.14 o 
  13   5   0       75.18       95.42     11.61 o 
   0   6   0    13850.13    14117.20    384.07 o 
   2   6   0    30624.53    30645.13    515.07 o 
   4   6   0    10198.34     9713.56    165.13 o 
   6   6   0      348.13      328.70     10.06 o 
   8   6   0      209.84      194.39      7.50 o 
  10   6   0        0.44       -4.95      4.95 o 
  12   6   0        1.71       -0.14      6.23 o 
  14   6   0       17.89       16.76     16.76 o 
   1   7   0       37.09       31.63      3.35 o 
   3   7   0       70.36       80.97      4.41 o 
   5   7   0      206.23      215.18      8.78 o 
   7   7   0      212.51      150.12      8.25 o 
   9   7   0      198.19      218.66      9.00 o 
  11   7   0       13.02        4.75      6.23 o 
  13   7   0        0.24       -2.48      6.48 o 
   0   8   0       31.11        1.68      8.38 o 
   2   8   0     1738.37     1859.99     53.93 o 
   4   8   0     5697.76     4555.00     87.95 o 
   6   8   0       47.30       63.48      4.74 o 
   8   8   0      154.75      150.59     10.85 o 
  10   8   0       21.84       29.74      6.48 o 
  12   8   0      101.76      149.51      9.42 o 
   1   9   0     2145.50     2122.51    120.70 o 
   3   9   0      213.77      178.25      7.03 o 
   5   9   0       98.74      112.95      5.96 o 
   7   9   0      742.54      717.29     21.29 o 
   9   9   0      386.94      344.02     12.09 o 
  11   9   0        6.68       -1.68      6.23 o 
   0  10   0      131.02      107.29     13.41 o 
   2  10   0      922.67      878.21     23.23 o 
   4  10   0      284.72      207.95      7.85 o 
   6  10   0     1980.77     1913.65     35.91 o 
   8  10   0      174.11      170.37     10.58 o 
  10  10   0        3.71       -6.00      6.00 o 
  12  10   0        1.85        5.00      7.31 o 
   1  11   0      297.17      260.48     12.88 o 
   3  11   0        0.60       -6.85      6.85 o 
   5  11   0       26.25       24.50      6.14 o 
   7  11   0       62.64       91.11      9.68 o 
   9  11   0      224.70      211.26     11.61 o 
  11  11   0       58.91       61.34      8.84 o 
   0  12   0      665.19      687.33     33.53 o 
   2  12   0       24.93       20.12      8.05 o 
   4  12   0     2598.34     2595.89     62.57 o 
   6  12   0      305.99      342.30     11.55 o 
   8  12   0      165.63      192.27     12.80 o 
  10  12   0       18.91       26.53      8.72 o 
   1  13   0       82.76       72.44      9.48 o 
   3  13   0      538.54      557.26     22.43 o 
   5  13   0        0.98       -6.90      6.90 o 
   7  13   0      149.52      154.98     15.27 o 
   9  13   0        5.19       -8.88      8.88 o 
  11  13   0        0.16      -13.41     16.76 o 
   0  14   0       24.99       20.12     13.41 o 
   2  14   0      187.67      199.52     16.76 o 
   4  14   0      156.26      190.47     12.88 o 
   6  14   0      916.37      825.06     25.02 o 
   8  14   0        3.04      -11.73     11.73 o 
  10  14   0       44.58       11.73     14.22 o 
   1  15   0      108.13      133.23     12.88 o 
   3  15   0       19.84       34.27     10.47 o 
   5  15   0        0.00       -2.51      8.63 o 
   9  15   0        1.70      -16.76     16.76 o 
   0  16   0       52.82       83.82     16.76 o 
   2  16   0        4.21       -9.48      9.48 o 
   4  16   0      634.05      592.35     40.23 o 
   6  16   0       58.56       41.57     11.16 o 
   1  17   0       24.30       25.15     11.85 o 
   3  17   0       90.98       94.67     15.09 o 
   5  17   0       12.97       24.14     11.16 o 
   0  18   0        3.29      -10.06     13.41 o 
   2  18   0       51.81       60.35     12.88 o 
   4  18   0      133.76      153.36     16.09 o 
 -13   1   1        9.76        2.87      8.05 o 
 -11   1   1       77.80       92.21      6.66 o 
  -9   1   1      189.32      194.53      6.77 o 
  -7   1   1       29.91       25.75      3.92 o 
  -5   1   1     2249.52     2235.04     40.39 o 
  -3   1   1     1356.79     1226.23     25.06 o 
   1   1   1     9838.88     9865.68    267.62 o 
   3   1   1     2627.57     2222.45     44.78 o 
   5   1   1     4296.71     3831.22     63.10 o 
   7   1   1      100.12      118.05      4.26 o 
   9   1   1       66.38       85.12      5.39 o 
  11   1   1       33.51       17.92      5.88 o 
  13   1   1       23.66        6.71      9.48 o 
 -14   2   1        0.17       -9.48      9.48 o 
 -12   2   1       73.49       83.74      9.76 o 
 -10   2   1        0.55       -0.59      4.59 o 
  -8   2   1      313.86      342.33      8.63 o 
  -6   2   1      226.93      240.01      6.19 o 
  -4   2   1       10.44       15.22      4.36 o 
  -2   2   1    17412.80    17294.72    377.20 o 
   0   2   1      677.17      580.04     26.82 o 
   2   2   1     1147.58     1098.62     25.16 o 
   4   2   1    31487.16    31937.32   1120.98 o 
   6   2   1        6.50        6.04      2.90 o 
   8   2   1       22.79       33.12      4.59 o 
  10   2   1        0.08       -5.81      5.81 o 
  12   2   1       13.78        1.00      7.25 o 
  14   2   1        0.18      -11.73     11.73 o 
 -13   3   1        8.04       11.50      8.25 o 
 -11   3   1       21.16       29.60      8.04 o 
  -9   3   1      301.84      277.56      8.43 o 
  -7   3   1       22.85       13.83      4.29 o 
  -5   3   1        1.47        0.00      3.87 o 
  -3   3   1    10978.21    11026.03    241.78 o 
  -1   3   1      175.63      185.35      4.50 o 
   1   3   1     3011.83     2734.56     47.03 o 
   3   3   1        0.56       -2.74      2.74 o 
   5   3   1      168.11      173.76      7.74 o 
   7   3   1        6.18       17.60      4.29 o 
   9   3   1        0.05       -4.39      4.39 o 
  11   3   1        2.32       -8.72      9.96 o 
  13   3   1       11.07        3.59      8.25 o 
 -14   4   1       17.42       15.58      9.19 o 
 -12   4   1       30.73       33.04      8.23 o 
 -10   4   1       33.48       53.60      8.25 o 
  -8   4   1      671.27      701.59     19.94 o 
  -6   4   1      420.75      381.87     10.41 o 
  -4   4   1     1210.86     1152.49     28.35 o 
  -2   4   1    46536.51    45041.50    757.18 o 
   0   4   1    26001.66    27144.76    521.36 o 
   2   4   1   143796.16   138588.42   2332.38 o 
   4   4   1      118.74      116.51      5.81 o 
   6   4   1        0.80       14.25      4.94 o 
   8   4   1      299.15      298.53     11.88 o 
  10   4   1      287.37      274.34     16.46 o 
  12   4   1       44.05       65.01     10.21 o 
  14   4   1        7.43      -10.47     10.47 o 
 -13   5   1       16.33        7.06      7.03 o 
 -11   5   1      110.11      151.64      9.90 o 
  -9   5   1      722.21      705.70     17.87 o 
  -7   5   1        7.80        4.47      5.81 o 
  -5   5   1      393.29      346.01     11.61 o 
  -3   5   1      130.04      154.79      4.95 o 
  -1   5   1      869.54      859.95     21.29 o 
   1   5   1     4910.41     4472.03     86.30 o 
   3   5   1     1398.62     1395.54     25.17 o 
   5   5   1     4177.60     4021.97     92.92 o 
   7   5   1      235.56      240.83      9.68 o 
   9   5   1      177.47      148.38      8.88 o 
  11   5   1        3.05       -7.74      7.74 o 
  13   5   1        6.76        4.05      6.64 o 
 -14   6   1        0.02       -3.35     16.76 o 
 -12   6   1       12.97        6.29      6.23 o 
 -10   6   1       27.80       21.14      6.38 o 
  -8   6   1      167.48      153.30      8.88 o 
  -6   6   1        6.27        3.35      3.95 o 
  -4   6   1      344.48      329.91     15.96 o 
  -2   6   1      427.99      381.93     14.11 o 
   0   6   1     1387.51     1354.00     38.56 o 
   2   6   1     3813.34     3737.85     64.72 o 
   4   6   1    34492.05    33393.32    562.73 o 
   6   6   1     1998.82     2003.59     41.05 o 
   8   6   1       93.57      112.81      6.64 o 
  10   6   1       24.43       35.61      6.83 o 
  12   6   1       66.57       77.30     11.08 o 
 -13   7   1       20.61       22.80      7.50 o 
 -11   7   1       71.31       73.76      7.71 o 
  -9   7   1      868.34      810.82     20.50 o 
  -7   7   1       43.87       66.25      7.74 o 
  -5   7   1      389.21      388.33      9.08 o 
  -3   7   1      270.56      247.17      8.48 o 
  -1   7   1      257.95      274.91      7.85 o 
   1   7   1      883.65      822.46     17.97 o 
   3   7   1     2662.22     2690.85     47.64 o 
   5   7   1      648.91      665.73     13.65 o 
   7   7   1        6.32       25.30      6.28 o 
   9   7   1      281.47      275.03      9.25 o 
  11   7   1        3.68       -6.04      6.44 o 
  13   7   1       28.11       32.03      7.74 o 
 -12   8   1        5.54        2.24      6.23 o 
 -10   8   1        9.29       12.15      5.58 o 
  -8   8   1       34.37       37.81      7.53 o 
  -6   8   1       77.63       71.64      5.49 o 
  -4   8   1      576.36      474.76     11.03 o 
  -2   8   1    10710.00    10378.50    232.29 o 
   0   8   1      841.01     1042.51     22.58 o 
   2   8   1    15717.17    15922.96    303.26 o 
   4   8   1     2408.01     2295.43     41.06 o 
   6   8   1      316.29      261.24      8.74 o 
   8   8   1     1244.59     1159.78     30.75 o 
  10   8   1       93.59      113.56      8.18 o 
  12   8   1        0.37       -1.68      6.23 o 
 -11   9   1       40.69       28.22      6.23 o 
  -9   9   1       57.08       67.09      7.64 o 
  -7   9   1        1.34       -8.05      8.05 o 
  -5   9   1       36.29       39.81      4.34 o 
  -3   9   1     1821.70     1913.37     65.85 o 
  -1   9   1       60.68       57.00      5.81 o 
   1   9   1      347.78      329.84     11.61 o 
   3   9   1       48.82       42.11      5.03 o 
   5   9   1     1050.69      954.93     19.16 o 
   7   9   1      888.66      816.32     23.23 o 
   9   9   1        5.49       -3.22      6.38 o 
  11   9   1        6.20       12.01      6.23 o 
 -12  10   1       68.40       85.49      9.42 o 
 -10  10   1       13.23       11.29      7.03 o 
  -8  10   1        3.17       -6.90      6.90 o 
  -6  10   1      350.94      307.55     11.16 o 
  -4  10   1      781.34      709.27     17.54 o 
  -2  10   1      320.19      278.21     10.85 o 
   0  10   1       34.29       48.31     11.73 o 
   2  10   1       38.50       30.64      5.81 o 
   4  10   1      330.30      248.41      9.68 o 
   6  10   1     3234.71     3037.94     82.79 o 
   8  10   1       64.22       74.55     10.46 o 
  10  10   1       11.45        7.26      6.23 o 
  12  10   1       17.29       19.84      8.13 o 
 -11  11   1       87.47       96.16     12.97 o 
  -9  11   1       13.59       19.23      7.03 o 
  -7  11   1       12.97        6.71      7.74 o 
  -5  11   1     1750.03     1615.97     30.56 o 
  -3  11   1        6.46       -5.81      5.81 o 
  -1  11   1      305.14      283.40     14.22 o 
   1  11   1       12.28       35.92      7.11 o 
   3  11   1     1502.91     1500.52     38.04 o 
   5  11   1      199.94      205.20      9.55 o 
   7  11   1       12.44       15.65      7.74 o 
   9  11   1       78.25       89.43     10.85 o 
  11  11   1       97.56      133.62     10.02 o 
 -10  12   1       15.62       31.63      8.72 o 
  -8  12   1       17.13        1.12      7.74 o 
  -6  12   1       43.47       24.39      5.76 o 
  -4  12   1      200.66      190.16     11.29 o 
  -2  12   1      246.26      186.82     11.85 o 
   0  12   1       97.67      115.70      9.48 o 
   2  12   1     1057.92     1041.64     34.32 o 
   4  12   1     1235.14     1292.34     34.16 o 
   6  12   1      140.53      179.68      8.43 o 
   8  12   1      649.05      549.65     19.36 o 
  10  12   1        9.04        3.66      6.77 o 
 -11  13   1        0.36        6.71     16.76 o 
  -9  13   1       13.08        4.79      8.25 o 
  -7  13   1       68.23       43.59     11.85 o 
  -5  13   1       27.15       37.50      7.67 o 
  -3  13   1      986.80      961.09     31.94 o 
  -1  13   1       92.88       87.15     10.47 o 
   1  13   1        9.44       20.12      9.48 o 
   3  13   1       57.54       55.23     11.73 o 
   5  13   1      216.82      188.44     10.85 o 
   7  13   1      143.60      146.62     13.64 o 
   9  13   1       55.20       70.79     10.85 o 
 -10  14   1        1.30      -11.89     12.88 o 
  -8  14   1        3.45        3.35     16.76 o 
  -6  14   1      214.33      195.06     16.46 o 
  -4  14   1       15.74        9.10      8.05 o 
  -2  14   1       17.31       21.79      9.48 o 
   0  14   1      172.36      149.67     11.85 o 
   2  14   1       19.19       25.15     15.09 o 
   4  14   1      126.31      155.62     12.88 o 
   6  14   1      883.63      809.31     24.47 o 
   8  14   1        3.29       -6.71     10.47 o 
  10  14   1       10.72       -6.71     26.82 o 
  -9  15   1        0.57      -16.76     16.76 o 
  -5  15   1      120.91      117.35     13.64 o 
  -3  15   1        0.28       -1.92      8.05 o 
  -1  15   1        2.12       -1.68      9.48 o 
   1  15   1        0.35       -5.03      9.48 o 
   3  15   1      444.31      420.52     20.05 o 
   5  15   1       20.57       16.76     10.47 o 
   9  15   1       23.00       13.41     20.12 o 
  -6  16   1        4.42       -2.68     11.16 o 
  -4  16   1      190.73      188.33     13.64 o 
  -2  16   1      120.86      156.18     15.27 o 
   0  16   1        0.28       -9.48      9.48 o 
   2  16   1        7.88       15.09      9.48 o 
   4  16   1       79.72       64.04     13.41 o 
   6  16   1        3.39      -10.47     10.47 o 
  -5  17   1       14.65        4.02     11.73 o 
  -3  17   1        8.47        4.10     10.47 o 
  -1  17   1      100.21      122.19     14.22 o 
   1  17   1       19.09       22.35     10.47 o 
   3  17   1        3.57      -10.47     10.47 o 
   5  17   1       11.55       -1.12     10.47 o 
  -4  18   1       21.46       14.75     11.16 o 
  -2  18   1       14.31       24.08     12.88 o 
   0  18   1       15.21       -4.47     10.47 o 
   2  18   1        2.77       -4.47     10.47 o 
   4  18   1        3.34        4.02     11.16 o 
 -14   0   2        0.02      -13.41     13.41 o 
 -12   0   2        1.35       -5.03      7.11 o 
 -10   0   2      439.96      407.27     16.09 o 
  -8   0   2     2757.01     3097.01     88.88 o 
  -6   0   2     4135.26     3999.44     96.30 o 
  -4   0   2     1813.72     1674.03     39.33 o 
  -2   0   2     2116.19     2142.45     83.82 o 
   2   0   2     1538.38     1435.01     40.30 o 
   4   0   2    23510.14    22887.70    520.73 o 
   6   0   2     1444.13     1402.45     34.74 o 
   8   0   2      121.18      124.90      6.90 o 
  10   0   2      272.91      247.93     13.48 o 
  12   0   2      147.77      114.00     16.76 o 
 -13   1   2        1.24       -7.66      8.05 o 
 -11   1   2       60.35       75.07      6.38 o 
  -9   1   2     1111.59     1189.83     23.61 o 
  -7   1   2      837.04      945.36     19.10 o 
  -5   1   2     1116.15     1075.25     20.35 o 
  -3   1   2     6534.04     6233.33    123.08 o 
   1   1   2    33658.18    31555.83    602.14 o 
   3   1   2     1332.96     1272.66     40.76 o 
   5   1   2     1320.19     1305.15     27.62 o 
   7   1   2      211.89      203.86      5.76 o 
   9   1   2        1.43        2.01      3.95 o 
  11   1   2       14.42       -0.55      8.23 o 
 -14   2   2        0.30        8.20     10.47 o 
 -12   2   2        6.83        8.14      8.05 o 
 -10   2   2        7.87        9.05      4.34 o 
  -8   2   2      578.78      667.25     14.34 o 
  -6   2   2     1798.37     1738.19     40.56 o 
  -4   2   2       64.98       51.04      2.46 o 
  -2   2   2     2606.46     2223.42     39.21 o 
   0   2   2     1082.73     1069.64     30.82 o 
   2   2   2   127627.27   125775.34   2143.67 o 
   4   2   2     2567.94     2314.17     52.89 o 
   6   2   2     2339.92     1893.44     39.26 o 
   8   2   2      110.43      107.91     12.58 o 
  10   2   2      690.58      759.79     18.70 o 
  12   2   2       34.71       38.87      9.29 o 
  14   2   2        5.29      -13.41     13.41 o 
 -13   3   2        0.00       -6.90      6.90 o 
 -11   3   2      121.08      118.37      8.88 o 
  -9   3   2     2004.93     2111.77     44.31 o 
  -7   3   2     3140.62     3183.90    142.49 o 
  -5   3   2      224.87      245.11      7.26 o 
  -3   3   2     2766.22     2674.80     88.08 o 
  -1   3   2      221.59      204.63      5.03 o 
   1   3   2     9099.89     9062.96    153.13 o 
   3   3   2       64.39       67.06      4.29 o 
   5   3   2       34.02       50.71      4.88 o 
   7   3   2       56.07       85.75     10.73 o 
   9   3   2      268.82      238.23      8.43 o 
  11   3   2        4.52       -1.12      7.74 o 
  13   3   2        0.01       -7.74      7.74 o 
 -14   4   2        4.04       -0.71      8.71 o 
 -12   4   2        7.83        8.44      6.38 o 
 -10   4   2      100.05      119.46      8.13 o 
  -8   4   2      454.19      504.35     13.78 o 
  -6   4   2      949.33     1092.38     23.86 o 
  -4   4   2      316.70      393.09      9.55 o 
  -2   4   2     1343.11     1312.51     29.52 o 
   0   4   2    52406.60    53687.01    912.73 o 
   2   4   2    10260.62    10390.66    175.88 o 
   4   4   2     2565.02     2800.12     63.21 o 
   6   4   2      841.54      811.56     21.29 o 
   8   4   2     1219.54     1049.89     28.35 o 
  10   4   2       16.08       -1.12     14.75 o 
  12   4   2       68.24       75.00     10.21 o 
  14   4   2        2.01       -4.02     20.12 o 
 -13   5   2       23.24       41.58      7.74 o 
 -11   5   2      347.14      326.99     11.73 o 
  -9   5   2       43.06       29.22      5.69 o 
  -7   5   2      759.37      784.00     21.88 o 
  -5   5   2      100.06      140.46      7.82 o 
  -3   5   2        0.11       -1.12      2.37 o 
  -1   5   2      681.13      706.51     17.42 o 
   1   5   2      144.00      168.30      5.69 o 
   3   5   2      863.69      912.95     17.05 o 
   5   5   2      580.77      546.60     15.49 o 
   7   5   2      919.24      932.09     24.47 o 
   9   5   2       57.62       81.71      8.13 o 
  11   5   2      111.63      105.38     11.06 o 
  13   5   2        1.35       -2.47      8.71 o 
 -14   6   2        1.15      -20.12     20.12 o 
 -12   6   2       18.12       12.35      8.71 o 
 -10   6   2        1.68       -5.87      7.26 o 
  -8   6   2        2.90        0.00      5.81 o 
  -6   6   2       30.28       52.04      5.81 o 
  -4   6   2     1302.47     1272.93     23.36 o 
  -2   6   2      743.46      740.99     17.42 o 
   0   6   2    11358.55    11274.86    217.93 o 
   2   6   2    11075.21     9870.02    188.91 o 
   4   6   2     5812.70     5173.04    100.28 o 
   6   6   2     1673.28     1829.02     37.69 o 
   8   6   2      452.19      419.42     12.93 o 
  10   6   2      697.14      655.93     16.08 o 
  12   6   2        8.93       21.07      6.36 o 
 -13   7   2       13.68       10.52      6.77 o 
 -11   7   2        6.38        9.19      5.76 o 
  -9   7   2      226.15      219.99      9.11 o 
  -7   7   2      331.99      350.95     10.41 o 
  -5   7   2      362.61      443.40     10.14 o 
  -3   7   2      562.00      476.67     10.67 o 
  -1   7   2       76.58       97.23      5.81 o 
   1   7   2     4202.93     3945.24    102.16 o 
   3   7   2      121.51      134.90      5.58 o 
   5   7   2     1661.48     1614.15     29.67 o 
   7   7   2       49.53       29.45      7.74 o 
   9   7   2      344.30      331.33     10.75 o 
  11   7   2       50.33       39.80      6.64 o 
  13   7   2       10.31        3.82      7.74 o 
 -12   8   2        1.56       -5.76      5.76 o 
 -10   8   2       30.73       38.95      7.03 o 
  -8   8   2      404.60      369.98     12.09 o 
  -6   8   2        1.14       -3.67      3.67 o 
  -4   8   2      131.50      105.28      5.24 o 
  -2   8   2     2560.86     2613.38     61.28 o 
   0   8   2     1311.05     1789.25     36.88 o 
   2   8   2     3825.69     3666.14    102.59 o 
   4   8   2     7181.54     5902.33    128.61 o 
   6   8   2        7.76        7.32      4.02 o 
   8   8   2     2085.62     1988.46     41.86 o 
  10   8   2      286.16      252.06      9.25 o 
  12   8   2       42.31       60.17      8.00 o 
 -13   9   2       38.63       70.41     20.12 o 
 -11   9   2      109.27      126.85      9.42 o 
  -9   9   2      218.39      207.28      9.55 o 
  -7   9   2        6.82       -2.17      4.84 o 
  -5   9   2        1.76       -0.30      4.02 o 
  -3   9   2      284.12      258.20      9.68 o 
  -1   9   2      305.67      296.49     10.85 o 
   1   9   2      602.80      626.69     17.42 o 
   3   9   2      207.35      183.43      7.03 o 
   5   9   2      145.69      123.15      6.28 o 
   7   9   2      126.69      160.40     11.61 o 
   9   9   2       13.19       19.09      6.14 o 
  11   9   2       26.32       15.81      6.36 o 
 -12  10   2        0.53       -0.68      7.53 o 
 -10  10   2       14.56       15.88      7.03 o 
  -8  10   2      104.83      102.28      9.87 o 
  -6  10   2        7.88       -5.98      5.98 o 
  -4  10   2     1430.99     1490.25     31.79 o 
  -2  10   2      930.31     1047.50     27.10 o 
   0  10   2      276.08      286.09     20.12 o 
   2  10   2       27.02       24.59      5.81 o 
   4  10   2      444.54      407.25     11.55 o 
   6  10   2     3262.10     3002.58     80.00 o 
   8  10   2      376.30      376.14     15.16 o 
  10  10   2      124.43      147.79      9.42 o 
  12  10   2       10.96       20.79     11.16 o 
 -11  11   2       38.60       35.40      7.74 o 
  -9  11   2        0.31       -0.38      6.38 o 
  -7  11   2       16.69        9.80      6.14 o 
  -5  11   2       64.66       83.05      7.26 o 
  -3  11   2       39.18       53.66      6.90 o 
  -1  11   2       15.83        5.03      7.11 o 
   1  11   2      669.95      638.72     22.43 o 
   3  11   2      206.08      182.21      8.88 o 
   5  11   2       71.10       85.53     11.14 o 
   7  11   2      163.87      191.19     12.63 o 
   9  11   2       58.81       48.75      7.85 o 
  11  11   2        0.09       -4.72      6.77 o 
 -10  12   2        5.22        9.87      7.74 o 
  -8  12   2        8.49       -5.59      7.74 o 
  -6  12   2      137.10      139.48      9.58 o 
  -4  12   2      691.83      634.64     19.16 o 
  -2  12   2      207.57      192.92     11.85 o 
   0  12   2       48.04       31.85      9.48 o 
   2  12   2       57.96       81.03      9.48 o 
   4  12   2     1394.72     1315.86     29.30 o 
   6  12   2       27.88       39.04      6.38 o 
   8  12   2      385.11      317.80     18.01 o 
  10  12   2        0.01       -7.41      7.41 o 
 -11  13   2        3.08      -10.06     16.76 o 
  -9  13   2        0.00       -7.03      7.03 o 
  -7  13   2       72.25       61.26     10.47 o 
  -5  13   2        8.20        2.68      6.90 o 
  -3  13   2      292.25      271.11     15.27 o 
  -1  13   2        0.66       -7.11      7.11 o 
   1  13   2      105.86      143.57     12.88 o 
   3  13   2       83.26      102.51     11.85 o 
   5  13   2      113.60      156.17      8.43 o 
   7  13   2       27.84       22.35     10.47 o 
   9  13   2        7.65       -7.74      8.88 o 
 -10  14   2       12.06        3.35     20.12 o 
  -8  14   2        4.06      -16.76     16.76 o 
  -6  14   2       50.62       22.72     10.47 o 
  -4  14   2       40.87       56.85     10.47 o 
  -2  14   2      643.47      669.39     24.81 o 
   0  14   2        1.35       -3.35      7.11 o 
   2  14   2       33.19       21.79      9.48 o 
   4  14   2        3.84        6.71      9.48 o 
   6  14   2      730.45      607.56     19.73 o 
   8  14   2        5.62       11.73     18.44 o 
  10  14   2        3.79        3.35     13.41 o 
  -9  15   2        2.67      -10.06     20.12 o 
  -5  15   2      374.92      314.26     16.09 o 
  -3  15   2      108.78      125.51     11.73 o 
  -1  15   2        7.46        3.35      9.48 o 
   1  15   2        1.08       -3.35      9.48 o 
   3  15   2       16.31       24.21     10.47 o 
   5  15   2        8.08        7.45     10.47 o 
   9  15   2       11.12      -16.76     16.76 o 
  -6  16   2        5.79        2.01     11.16 o 
  -4  16   2      335.13      331.52     17.66 o 
  -2  16   2      198.06      219.62     14.22 o 
   0  16   2       58.97       65.20     15.09 o 
   2  16   2        1.80       -6.71      9.48 o 
   4  16   2      132.58      158.55     15.27 o 
   6  16   2       41.69       46.94     13.41 o 
  -5  17   2       27.72       25.48     11.16 o 
  -3  17   2      141.06      141.61     23.47 o 
  -1  17   2        0.04       -1.86     10.47 o 
   1  17   2        6.56       -6.71      9.48 o 
   3  17   2        1.66       -3.35     16.76 o 
   5  17   2       34.80       36.88     12.88 o 
  -4  18   2       44.44       21.03     12.88 o 
  -2  18   2      254.13      229.98     16.76 o 
   0  18   2        5.88       13.41     11.85 o 
   2  18   2       73.02       68.77     14.22 o 
   4  18   2        4.94      -10.47     10.47 o 
 -13   1   3        0.01       -6.37      6.90 o 
 -11   1   3       92.63      120.56      7.41 o 
  -9   1   3     1125.48     1192.36     23.61 o 
  -7   1   3     5591.69     5748.34    102.13 o 
  -5   1   3     4060.52     3838.73     76.58 o 
  -3   1   3      812.75      737.29     22.50 o 
  -1   1   3     2294.90     2160.18     42.68 o 
   1   1   3     2664.52     2322.95     50.81 o 
   3   1   3     1481.55     1355.61     27.62 o 
   5   1   3     1815.72     1625.84     34.76 o 
   7   1   3       83.22       92.30      4.17 o 
   9   1   3       91.19      118.45     12.27 o 
  11   1   3       64.14       80.63      8.71 o 
  13   1   3        1.31      -13.41     13.41 o 
 -14   2   3        1.06       -9.48      9.48 o 
 -12   2   3       28.71       49.14      9.48 o 
 -10   2   3        9.62        3.19      4.17 o 
  -8   2   3      420.81      434.32     10.37 o 
  -6   2   3     1997.89     1834.81     38.06 o 
  -4   2   3     2999.98     2717.96     43.74 o 
  -2   2   3      460.30      491.48      9.20 o 
   0   2   3     2875.61     2609.76     58.07 o 
   2   2   3     8473.62     8426.90    144.13 o 
   4   2   3      371.54      431.20      9.57 o 
   6   2   3      249.96      229.75      7.41 o 
   8   2   3     3591.85     3544.59     71.54 o 
  10   2   3       18.74       11.61     18.60 o 
  12   2   3        7.61        4.55      8.25 o 
  14   2   3       14.70      -13.41     13.41 o 
 -15   3   3        3.22       -6.71     13.41 o 
 -13   3   3        3.33        6.71      7.74 o 
 -11   3   3      229.07      227.27      9.11 o 
  -9   3   3       28.02       39.30      4.45 o 
  -7   3   3    10348.56    10758.56    187.37 o 
  -5   3   3     3924.36     4010.30     70.34 o 
  -3   3   3     1817.56     1827.30     32.63 o 
  -1   3   3     1433.15     1348.88     30.97 o 
   1   3   3     5049.14     4654.10    104.53 o 
   3   3   3      852.32      776.49     14.34 o 
   5   3   3       72.54       79.73      5.03 o 
   7   3   3       36.86       53.09      4.59 o 
   9   3   3      185.11      191.16      7.85 o 
  11   3   3      209.81      191.05     10.85 o 
  13   3   3       34.80       33.98      9.29 o 
 -14   4   3        0.88       -0.24      8.25 o 
 -12   4   3       47.42       61.06      7.23 o 
 -10   4   3      144.68      142.28      8.71 o 
  -8   4   3       64.70       90.62      8.25 o 
  -6   4   3      342.92      417.84     10.80 o 
  -4   4   3      254.88      247.81      5.76 o 
  -2   4   3     2847.63     2544.36     49.39 o 
   0   4   3     5610.44     5913.16    101.01 o 
   2   4   3    22641.54    22121.29    418.82 o 
   4   4   3       35.46       32.93      3.35 o 
   6   4   3      986.14      776.22     20.58 o 
   8   4   3       25.58       12.52      5.33 o 
  10   4   3     1477.31     1411.38     32.66 o 
  12   4   3       19.89       28.81      8.13 o 
  14   4   3       20.07        2.01     15.09 o 
 -13   5   3        3.71       -0.35      7.03 o 
 -11   5   3       89.07      125.90      8.95 o 
  -9   5   3      410.14      418.35     14.11 o 
  -7   5   3        0.39       -4.88      4.88 o 
  -5   5   3        3.39       -2.51      2.51 o 
  -3   5   3     4191.41     3975.04     68.61 o 
  -1   5   3        6.68       13.41      3.35 o 
   1   5   3     1773.85     1758.49     34.76 o 
   3   5   3     2743.28     2738.75     52.69 o 
   5   5   3     1982.04     1927.14     57.52 o 
   7   5   3      510.75      522.96     16.06 o 
   9   5   3      369.99      362.91     12.09 o 
  11   5   3      175.44      168.93      9.55 o 
  13   5   3        2.53       -6.71      7.85 o 
 -14   6   3        9.41       -8.94     10.47 o 
 -12   6   3       20.50       19.94      7.03 o 
 -10   6   3        0.62       -5.33      5.33 o 
  -8   6   3      118.08      135.29      8.18 o 
  -6   6   3      559.24      582.96     12.40 o 
  -4   6   3     3677.74     3424.28     59.60 o 
  -2   6   3       61.97       62.03      3.95 o 
   0   6   3      521.98      557.97     16.96 o 
   2   6   3    22866.25    22531.10    427.67 o 
   4   6   3     7881.34     7195.68    123.16 o 
   6   6   3      968.33      920.25     24.47 o 
   8   6   3     8872.49     7646.78    197.01 o 
  10   6   3      181.80      174.96     12.16 o 
  12   6   3       41.09       71.29      8.63 o 
 -13   7   3       67.48       73.32      8.18 o 
 -11   7   3      121.04      117.42      9.11 o 
  -9   7   3       29.17       20.84      9.65 o 
  -7   7   3      313.15      339.71      8.84 o 
  -5   7   3     1267.50     1465.82     27.56 o 
  -3   7   3        1.29       -1.68      3.35 o 
  -1   7   3       67.63       92.35      5.03 o 
   1   7   3      632.77      710.43     14.04 o 
   3   7   3      288.13      304.63      7.76 o 
   5   7   3     2359.02     2284.78     41.06 o 
   7   7   3       62.26       76.75      6.71 o 
   9   7   3       16.17       32.33      7.16 o 
  11   7   3       28.89       30.32      6.48 o 
  13   7   3       20.65       22.86     12.88 o 
 -12   8   3        0.72        3.63      6.23 o 
 -10   8   3       24.74       27.35      7.03 o 
  -8   8   3      105.02      128.65      8.72 o 
  -6   8   3      426.99      462.33     10.61 o 
  -4   8   3        3.17        3.69      3.95 o 
  -2   8   3        7.73        5.03      7.11 o 
   0   8   3       36.96       68.17      5.03 o 
   2   8   3     4328.49     4079.28     79.59 o 
   4   8   3     5911.21     5281.26     99.74 o 
   6   8   3      841.07      673.08     16.29 o 
   8   8   3       37.79       36.18      7.03 o 
  10   8   3      558.19      500.64     13.76 o 
  12   8   3        1.14       -7.26      8.66 o 
 -13   9   3        4.66       -7.45     10.47 o 
 -11   9   3       62.52       74.53      8.18 o 
  -9   9   3       63.57       70.73     10.26 o 
  -7   9   3      114.02      120.21      6.38 o 
  -5   9   3        7.67        0.30      4.02 o 
  -3   9   3      226.13      229.94      7.41 o 
  -1   9   3       63.38       69.14      6.28 o 
   1   9   3       22.31       41.41      6.83 o 
   3   9   3      357.53      362.53     10.06 o 
   5   9   3       12.29        9.14      4.02 o 
   7   9   3     1766.50     1809.20     43.85 o 
   9   9   3        8.02       16.76      6.71 o 
  11   9   3       14.50        8.66      6.23 o 
 -12  10   3        2.98        2.77      6.48 o 
 -10  10   3        0.05       -6.14      6.14 o 
  -8  10   3       28.38       33.53      8.71 o 
  -6  10   3        3.38       -4.17      4.17 o 
  -4  10   3        1.05       -1.86      4.39 o 
  -2  10   3      801.72      827.44     22.53 o 
   0  10   3      155.39      137.79      9.48 o 
   2  10   3     1054.77     1076.44     23.86 o 
   4  10   3     1808.18     1702.35     36.01 o 
   6  10   3      743.05      630.51     16.29 o 
   8  10   3     1702.74     1625.16     37.96 o 
  10  10   3       60.35       81.67      8.49 o 
  12  10   3       54.48       46.94     16.76 o 
 -11  11   3        0.31       -3.17      7.41 o 
  -9  11   3       72.30       80.38      8.72 o 
  -7  11   3      138.43      145.20      8.13 o 
  -5  11   3      104.40      111.23     11.30 o 
  -3  11   3      279.32      242.39     10.85 o 
  -1  11   3        4.09       21.79      7.11 o 
   1  11   3      146.43      132.46      9.48 o 
   3  11   3      695.03      719.71     19.03 o 
   5  11   3     2200.46     2191.25     46.08 o 
   7  11   3        8.04       -1.12      7.74 o 
   9  11   3      118.78      166.22     10.80 o 
  11  11   3        5.21        3.25      6.95 o 
 -12  12   3        7.60       13.41     16.76 o 
 -10  12   3       15.01       13.89      8.13 o 
  -8  12   3       41.69       41.74      8.25 o 
  -6  12   3        6.42       -4.31      5.69 o 
  -4  12   3       35.13       31.30     11.33 o 
  -2  12   3      543.89      534.60     30.18 o 
   0  12   3      524.67      575.05     21.34 o 
   2  12   3       46.83       52.02      9.48 o 
   4  12   3     2832.97     2789.84     57.37 o 
   6  12   3      309.44      375.14     12.27 o 
   8  12   3       41.22       63.64      9.68 o 
  10  12   3        1.00       -6.71      6.71 o 
 -11  13   3       63.99      103.94     20.12 o 
  -9  13   3       10.91       -5.03     11.85 o 
  -7  13   3       32.97       21.37     11.73 o 
  -5  13   3       18.49       15.09      8.30 o 
  -3  13   3       21.04       11.97      8.05 o 
  -1  13   3      178.73      145.50     10.47 o 
   1  13   3       79.32       62.43      9.48 o 
   3  13   3       37.43       42.79     10.47 o 
   5  13   3       15.79       -3.09      6.14 o 
   7  13   3      443.45      392.76     20.05 o 
   9  13   3        0.62       -7.03      7.03 o 
 -10  14   3        7.92       -6.71     16.76 o 
  -8  14   3        7.87      -13.41     16.76 o 
  -6  14   3       73.25       73.51     11.16 o 
  -4  14   3      174.37      176.28     23.47 o 
  -2  14   3      105.03      120.70     12.88 o 
   0  14   3       36.97       35.20      9.48 o 
   2  14   3       19.40       23.47      9.48 o 
   4  14   3        5.57       -5.75      8.05 o 
   6  14   3      114.22       98.36     10.85 o 
   8  14   3        0.28       -6.71     11.85 o 
  10  14   3        0.68       -3.35     16.76 o 
  -9  15   3        0.20      -16.76     16.76 o 
  -7  15   3        0.01      -10.06     10.06 o 
  -5  15   3        3.82       -7.96      8.63 o 
  -3  15   3       73.73       72.60     11.16 o 
  -1  15   3       31.49       39.12     10.47 o 
   1  15   3      163.43      157.37     15.09 o 
   3  15   3      150.75      162.33     12.88 o 
   5  15   3      223.19      183.31     15.09 o 
   7  15   3        1.02       13.41     13.41 o 
   9  15   3        4.43       13.41     20.12 o 
  -6  16   3        8.77       -5.36     15.09 o 
  -4  16   3       70.28       80.17     12.88 o 
  -2  16   3        1.59       -5.03      9.48 o 
   0  16   3        3.75       -5.03      9.48 o 
   2  16   3        3.66       10.06      9.48 o 
   4  16   3      296.28      264.24     15.27 o 
   6  16   3        3.75       -3.35     13.41 o 
  -5  17   3        2.74      -11.16     11.16 o 
  -3  17   3        9.26       -1.12     10.47 o 
  -1  17   3       57.29       38.56     11.85 o 
   1  17   3       89.78      122.95     14.22 o 
   3  17   3       60.27       62.83     15.09 o 
   5  17   3        4.61       -6.71     10.47 o 
  -4  18   3        0.07      -16.76     16.76 o 
  -2  18   3       56.17       92.37     15.27 o 
   0  18   3       14.60       21.79     11.85 o 
   2  18   3       65.35      101.03     14.22 o 
   4  18   3       10.25      -10.06     16.76 o 
 -14   0   4        2.77      -10.06     13.41 o 
 -12   0   4       20.62       29.23     10.06 o 
 -10   0   4      349.08      318.55     14.22 o 
  -8   0   4       13.69        8.38      5.03 o 
  -6   0   4      242.51      259.49     10.47 o 
  -4   0   4       84.17       83.82      6.71 o 
  -2   0   4     5297.82     4707.35    181.05 o 
   0   0   4    10946.56    10003.33    272.64 o 
   2   0   4     1295.77     1235.63     58.67 o 
   4   0   4     1138.93     1017.45     29.56 o 
   6   0   4      646.49      670.23     22.43 o 
   8   0   4     5003.36     4438.88    127.76 o 
  10   0   4       71.77      134.24     18.44 o 
  12   0   4     3631.87     3828.92    154.23 o 
 -15   1   4        6.64      -13.41     16.76 o 
 -13   1   4        0.34        0.00      6.90 o 
 -11   1   4      119.75      127.49      9.68 o 
  -9   1   4        6.97       -3.61      3.61 o 
  -7   1   4    10927.67    11693.20    205.83 o 
  -5   1   4    13788.73    15079.28    260.97 o 
  -3   1   4     1007.90     1026.38     26.50 o 
  -1   1   4     5911.89     5993.60    133.57 o 
   1   1   4    22373.41    21864.51    371.33 o 
   3   1   4     1236.49     1125.15     45.49 o 
   5   1   4     2422.70     2241.90     45.62 o 
   7   1   4      590.23      606.35     12.83 o 
   9   1   4      193.62      179.77      6.77 o 
  11   1   4      562.75      587.01     18.00 o 
  13   1   4      206.28      174.35     16.76 o 
 -14   2   4        0.60       -5.03     11.73 o 
 -12   2   4       24.12       16.76      6.14 o 
 -10   2   4        0.04       -1.52      4.88 o 
  -8   2   4      756.87      828.65     15.41 o 
  -6   2   4     2759.17     2968.31     53.27 o 
  -4   2   4      112.60      159.12      4.11 o 
  -2   2   4      218.36      196.09      4.50 o 
   0   2   4    14313.13    14423.05    319.40 o 
   2   2   4     3195.46     2699.24     47.03 o 
   4   2   4      102.23      102.12      3.45 o 
   6   2   4     3247.80     3172.76     73.51 o 
   8   2   4        0.81        5.96      4.39 o 
  10   2   4    10924.78    10627.69    210.51 o 
  12   2   4       84.33      133.54     13.64 o 
  14   2   4      125.39      110.64     20.12 o 
 -15   3   4       16.95       20.12     16.76 o 
 -13   3   4        0.06       -3.02      6.90 o 
 -11   3   4       13.49       16.61      5.88 o 
  -9   3   4      505.50      492.24     10.86 o 
  -7   3   4     2113.97     2273.84     42.64 o 
  -5   3   4      322.30      353.82      7.44 o 
  -3   3   4     6581.94     6380.67    101.13 o 
  -1   3   4     6588.59     6254.00    109.34 o 
   1   3   4      146.19      124.49      3.95 o 
   3   3   4      265.46      243.67      5.58 o 
   5   3   4      656.40      765.49     14.90 o 
   7   3   4      137.47      174.79      5.58 o 
   9   3   4       34.06       42.51      6.14 o 
  11   3   4       72.00       81.43      8.72 o 
  13   3   4      157.04      162.61     10.17 o 
 -14   4   4        0.06       -6.71      9.48 o 
 -12   4   4        4.82       -2.00      5.88 o 
 -10   4   4       80.88      102.14      7.64 o 
  -8   4   4        0.66        2.58      3.13 o 
  -6   4   4        0.48       -2.24      2.37 o 
  -4   4   4      549.17      588.46     10.60 o 
  -2   4   4     2329.38     2119.32     59.27 o 
   0   4   4     2899.13     3001.43     51.84 o 
   2   4   4     1374.39     1387.67     32.91 o 
   4   4   4        1.61       -2.37      2.37 o 
   6   4   4      528.13      501.90     15.49 o 
   8   4   4     5713.04     4675.00     97.27 o 
  10   4   4       41.90       51.00      8.72 o 
  12   4   4     1642.31     1673.10     38.06 o 
 -13   5   4       28.15       40.81      7.64 o 
 -11   5   4        0.79       -4.55      5.69 o 
  -9   5   4      367.10      368.24     14.11 o 
  -7   5   4      794.31      877.53     20.01 o 
  -5   5   4    10567.15    11244.57    177.22 o 
  -3   5   4     6628.31     6171.56    138.72 o 
  -1   5   4     1610.99     1567.19     34.39 o 
   1   5   4        1.25       -1.34      2.53 o 
   3   5   4     1981.39     1916.57     38.12 o 
   5   5   4      186.48      183.26      5.58 o 
   7   5   4      332.88      372.18     12.16 o 
   9   5   4      204.25      227.63     10.06 o 
  11   5   4      107.80      148.03     14.03 o 
  13   5   4        0.65       -7.85      7.85 o 
 -14   6   4        0.16      -11.16     11.16 o 
 -12   6   4       11.38       16.94      7.03 o 
 -10   6   4      125.69      152.58     14.63 o 
  -8   6   4       82.34      121.26      9.29 o 
  -6   6   4        0.03        3.96      2.03 o 
  -4   6   4      288.63      316.49      8.00 o 
  -2   6   4      300.34      301.17      7.85 o 
   0   6   4      492.01      483.41     10.14 o 
   2   6   4      509.27      502.45     17.91 o 
   4   6   4      259.53      238.25      7.85 o 
   6   6   4     3375.05     3068.84     70.85 o 
   8   6   4      494.97      451.80     15.49 o 
  10   6   4     3369.42     3573.61     74.42 o 
  12   6   4        5.99        8.94      7.41 o 
 -13   7   4       10.59       11.29      7.03 o 
 -11   7   4      108.00      114.73      9.11 o 
  -9   7   4      561.56      511.91     16.70 o 
  -7   7   4      120.45       95.37     11.25 o 
  -5   7   4      216.70      207.90      6.48 o 
  -3   7   4     1293.08     1241.98     25.94 o 
  -1   7   4     1081.30     1263.31     26.82 o 
   1   7   4     2841.27     3109.57     54.84 o 
   3   7   4       23.87       51.79      4.39 o 
   5   7   4     1480.72     1393.67     26.06 o 
   7   7   4       19.92       34.65      5.69 o 
   9   7   4        0.55        5.87      6.71 o 
  11   7   4       28.25       38.15      6.95 o 
  13   7   4        5.44        3.35     20.12 o 
 -12   8   4        0.30       -6.23      6.23 o 
 -10   8   4        0.72       -5.69      5.69 o 
  -8   8   4        1.48       -5.81      5.81 o 
  -6   8   4       10.82       12.93      4.17 o 
  -4   8   4     1327.47     1510.53     31.41 o 
  -2   8   4      757.43      733.21     19.36 o 
   0   8   4      325.76      372.60     10.06 o 
   2   8   4     4207.05     4109.58     80.85 o 
   4   8   4     2337.36     2292.31     55.55 o 
   6   8   4       32.26       65.86      6.14 o 
   8   8   4     3698.13     3525.07     83.19 o 
  10   8   4        7.27        4.61      6.23 o 
  12   8   4       24.69       16.71      7.31 o 
 -13   9   4        5.02       -3.35     11.85 o 
 -11   9   4       35.33       36.75      7.64 o 
  -9   9   4        3.41       -5.69      5.69 o 
  -7   9   4        0.08       -5.73      5.73 o 
  -5   9   4     1697.24     1781.78     37.22 o 
  -3   9   4     1270.30     1268.18     27.13 o 
  -1   9   4      931.19      939.85     24.47 o 
   1   9   4      153.24      164.74      6.71 o 
   3   9   4       23.41       40.07      5.33 o 
   5   9   4       94.77       94.87      5.76 o 
   7   9   4       11.87        5.87      8.23 o 
   9   9   4       18.65       20.96      6.71 o 
  11   9   4        6.52        7.43      6.48 o 
 -12  10   4        0.24       -5.31      6.23 o 
 -10  10   4       59.35       73.45      8.72 o 
  -8  10   4      199.70      213.49      9.11 o 
  -6  10   4       44.16       65.93     11.33 o 
  -4  10   4       28.06       28.64      5.69 o 
  -2  10   4     1432.98     1469.65     36.78 o 
   0  10   4      264.92      266.56     11.85 o 
   2  10   4     2620.23     2527.16     51.53 o 
   4  10   4      294.46      223.08      8.38 o 
   6  10   4     7368.35     6850.57    181.96 o 
   8  10   4      277.57      290.04     11.73 o 
  10  10   4      102.34      106.39     10.06 o 
 -11  11   4        0.48       -0.56      7.41 o 
  -9  11   4       82.88      106.37      9.36 o 
  -7  11   4        7.10        8.38      5.48 o 
  -5  11   4       36.09       36.89      6.14 o 
  -3  11   4      697.89      785.40     23.12 o 
  -1  11   4        0.25        5.03      7.11 o 
   1  11   4      571.73      587.43     21.34 o 
   3  11   4       84.28      128.23      7.85 o 
   5  11   4       21.03       33.96     11.61 o 
   7  11   4       71.62       90.53     12.88 o 
   9  11   4       28.44       46.46      7.85 o 
  11  11   4        4.57        6.23      9.76 o 
 -12  12   4        2.50        3.35     16.76 o 
 -10  12   4        3.29        7.29      7.64 o 
  -8  12   4       24.79       15.73      8.88 o 
  -6  12   4        0.02       -4.36      6.90 o 
  -4  12   4       99.97       98.73     11.42 o 
  -2  12   4      174.07      168.20     10.47 o 
   0  12   4      677.93      711.37     26.08 o 
   2  12   4        0.47        0.00     10.06 o 
   4  12   4     2294.21     2380.95     49.43 o 
   6  12   4       42.34       92.26      9.29 o 
   8  12   4      833.19      790.48     21.34 o 
  10  12   4        7.29        1.86      7.41 o 
  -9  13   4        1.36        8.38     11.85 o 
  -7  13   4       19.71       15.93      8.63 o 
  -5  13   4       28.34       24.91      8.05 o 
  -3  13   4       28.82       36.11     11.73 o 
  -1  13   4      650.62      690.68     24.81 o 
   1  13   4       99.23       99.62     11.85 o 
   3  13   4      186.93      221.34     14.22 o 
   5  13   4       29.68       37.37      7.03 o 
   7  13   4       66.45       66.66     12.88 o 
   9  13   4       29.85       18.92      8.25 o 
 -10  14   4        2.36        3.35     16.76 o 
  -8  14   4        0.54      -10.06     10.47 o 
  -6  14   4        3.20      -15.09     15.09 o 
  -4  14   4      154.53      153.00     11.16 o 
  -2  14   4       58.73       61.90      8.88 o 
   0  14   4       66.33      105.85     11.85 o 
   2  14   4      233.49      219.72     14.22 o 
   4  14   4       29.86       64.61     10.47 o 
   6  14   4      963.16      908.89     26.41 o 
   8  14   4        0.41      -10.06     15.09 o 
  -9  15   4        1.26       -9.75     15.09 o 
  -7  15   4        1.76       -3.35     10.06 o 
  -5  15   4       10.38       -3.35     13.41 o 
  -3  15   4      260.89      247.99     15.27 o 
  -1  15   4      101.13      156.07     14.22 o 
   1  15   4        0.25       -6.71      9.48 o 
   3  15   4      110.43      131.53     14.22 o 
   5  15   4      172.47      183.37     13.64 o 
   7  15   4        5.91       10.06     16.76 o 
  -8  16   4        0.01      -20.12     20.12 o 
  -6  16   4       18.39        2.68     13.41 o 
  -4  16   4        4.95       -9.31     10.47 o 
  -2  16   4       19.53       11.55     10.47 o 
   0  16   4      106.63      105.67     14.22 o 
   2  16   4      176.00      213.97     15.09 o 
   4  16   4      440.90      413.88     20.05 o 
   6  16   4       10.37       20.12     13.41 o 
  -7  17   4        1.13        6.71     13.41 o 
  -5  17   4        0.87       -8.20     16.76 o 
  -3  17   4       79.80       83.53     16.76 o 
  -1  17   4      133.32      143.73     15.27 o 
   1  17   4       17.15        5.03      9.48 o 
   3  17   4       46.30       63.47     12.88 o 
   5  17   4        4.54      -10.47     10.47 o 
  -4  18   4       40.16        6.71     20.12 o 
  -2  18   4       23.06       -3.35     11.85 o 
   0  18   4        2.40       -7.45     10.47 o 
   2  18   4      147.10      167.71     16.60 o 
   4  18   4       15.57       -3.35     16.76 o 
 -15   1   5        3.81        3.35     23.47 o 
 -13   1   5        8.09       13.67      6.14 o 
 -11   1   5      111.14      122.29      8.20 o 
  -9   1   5      188.25      204.37      7.41 o 
  -7   1   5     7151.15     7052.87    135.68 o 
  -5   1   5    10778.88    12005.93    229.50 o 
  -3   1   5      521.77      517.92     11.24 o 
  -1   1   5     2576.74     2199.54     43.59 o 
   1   1   5      259.08      294.29      6.71 o 
   3   1   5       42.16       49.06      2.74 o 
   5   1   5       59.09       61.70      4.36 o 
   7   1   5      127.25      104.91      4.71 o 
   9   1   5      871.90      912.30     21.60 o 
  11   1   5       55.38      102.88     10.47 o 
  13   1   5       47.24       57.00     13.41 o 
 -14   2   5        9.26       15.09      9.48 o 
 -12   2   5        0.24       -3.11      5.69 o 
 -10   2   5       45.74       36.04      4.34 o 
  -8   2   5      405.96      402.01      9.52 o 
  -6   2   5     1149.19     1191.45     20.24 o 
  -4   2   5     2767.54     2728.51     43.98 o 
  -2   2   5      151.33      153.52      5.03 o 
   0   2   5      801.86      807.52     16.48 o 
   2   2   5     1412.31     1269.78     22.77 o 
   4   2   5     1700.74     1671.26     29.42 o 
   6   2   5      403.20      414.70      9.25 o 
   8   2   5      500.11      510.89     13.61 o 
  10   2   5        2.30        8.69      9.19 o 
  12   2   5       12.23       10.80     10.47 o 
  14   2   5        4.01        3.35     13.41 o 
 -15   3   5       13.59       30.18     16.76 o 
 -13   3   5        1.57        3.35      9.48 o 
 -11   3   5        0.07       -5.33      5.33 o 
  -9   3   5      173.99      193.12      6.28 o 
  -7   3   5       11.34       14.53      3.67 o 
  -5   3   5    11134.22    12312.74    194.78 o 
  -3   3   5     6308.16     5932.89     94.82 o 
  -1   3   5     8183.92     7775.11    135.42 o 
   1   3   5      589.22      544.94     11.73 o 
   3   3   5      196.75      182.25      5.24 o 
   5   3   5      212.23      182.06      5.58 o 
   7   3   5       86.91       84.88      7.74 o 
   9   3   5        7.44       11.47      4.53 o 
  11   3   5      249.40      254.07     10.80 o 
  13   3   5        1.15        5.22     13.41 o 
 -14   4   5        6.00       14.53     10.47 o 
 -12   4   5       31.05       39.16      7.03 o 
 -10   4   5       11.27        3.35      5.33 o 
  -8   4   5       19.88       25.65      4.59 o 
  -6   4   5     1955.51     1973.61     38.68 o 
  -4   4   5       38.52       48.20      3.22 o 
  -2   4   5     3079.16     2751.36     54.85 o 
   0   4   5     1200.62     1248.22     24.69 o 
   2   4   5    10534.26    10434.58    225.03 o 
   4   4   5     1299.09     1401.19     25.77 o 
   6   4   5      626.92      601.67     14.61 o 
   8   4   5      756.41      707.86     15.17 o 
  10   4   5     2242.89     2269.96     48.89 o 
  12   4   5        2.91        4.14      7.85 o 
 -13   5   5       13.91       11.12      7.03 o 
 -11   5   5      141.35      137.83      8.13 o 
  -9   5   5      608.29      612.73     14.95 o 
  -7   5   5     4004.40     4330.34    100.18 o 
  -5   5   5      894.28      850.63     15.13 o 
  -3   5   5     3300.34     3295.50     65.72 o 
  -1   5   5      256.93      362.09      6.70 o 
   1   5   5     5610.11     4960.24     95.90 o 
   3   5   5     3298.26     3018.21     53.04 o 
   5   5   5       47.99       67.86      4.02 o 
   7   5   5      115.10      118.87      7.74 o 
   9   5   5      606.18      628.51     17.14 o 
  11   5   5        0.67       -0.84      6.71 o 
  13   5   5       61.37       62.23      9.85 o 
 -14   6   5        7.91        3.35     10.47 o 
 -12   6   5        6.68       -2.06      6.14 o 
 -10   6   5       31.95       24.48      6.90 o 
  -8   6   5      535.22      512.36     13.25 o 
  -6   6   5      365.87      364.59      7.82 o 
  -4   6   5      599.37      752.29     17.14 o 
  -2   6   5      792.97      787.57     14.65 o 
   0   6   5     2135.16     2187.69     38.67 o 
   2   6   5     1902.89     1875.55     54.20 o 
   4   6   5       47.48       71.16      5.10 o 
   6   6   5      229.88      228.06      6.97 o 
   8   6   5     2312.44     2187.00     52.89 o 
  10   6   5      120.67      157.10     10.66 o 
  12   6   5       16.32       36.30      8.72 o 
 -13   7   5        0.24        8.20      7.74 o 
 -11   7   5       17.75       17.24      8.25 o 
  -9   7   5       49.58       68.23     10.55 o 
  -7   7   5      227.59      244.69      6.95 o 
  -5   7   5     1561.52     1778.02     29.79 o 
  -3   7   5       11.35       10.93      5.32 o 
  -1   7   5      106.10      117.68      5.03 o 
   1   7   5     3224.59     3175.09     64.71 o 
   3   7   5      106.58       97.55      5.90 o 
   5   7   5       92.50       95.15      6.62 o 
   7   7   5      375.72      398.19     13.55 o 
   9   7   5      141.65      166.78     11.61 o 
  11   7   5       24.95       27.02      8.23 o 
  13   7   5        2.28        0.00     20.12 o 
 -12   8   5       18.81       11.81      6.48 o 
 -10   8   5        7.42        5.59      7.74 o 
  -8   8   5        5.40        1.17      4.34 o 
  -6   8   5       14.33       12.64      3.74 o 
  -4   8   5       19.05       30.42      4.91 o 
  -2   8   5      762.34      876.29     23.23 o 
   0   8   5     1836.80     1969.04     42.49 o 
   2   8   5     1044.41     1208.61     25.94 o 
   4   8   5      348.95      329.43      9.55 o 
   6   8   5       36.65       35.80      4.34 o 
   8   8   5     1167.42     1106.93     25.94 o 
  10   8   5      419.26      428.21     12.83 o 
  12   8   5        0.37       -6.11      6.64 o 
 -13   9   5        4.23       -3.35     10.06 o 
 -11   9   5       29.08       38.45      7.41 o 
  -9   9   5      271.25      256.62     10.41 o 
  -7   9   5        2.77       -2.24      4.17 o 
  -5   9   5       31.09       30.88      5.32 o 
  -3   9   5      945.16      967.27     21.34 o 
  -1   9   5     2366.02     2496.96     58.07 o 
   1   9   5     3066.74     3184.41     62.81 o 
   3   9   5       29.66       32.93      5.03 o 
   5   9   5     1209.27     1216.32     23.67 o 
   7   9   5       43.34       61.71     10.25 o 
   9   9   5        0.63        2.51      6.71 o 
  11   9   5        5.92       -6.48      6.48 o 
 -12  10   5        5.39       -4.27      7.23 o 
 -10  10   5       10.13        9.00      7.03 o 
  -8  10   5        0.00       -1.68      5.69 o 
  -6  10   5      178.26      169.74      8.58 o 
  -4  10   5      327.63      311.19      9.50 o 
  -2  10   5       79.00      101.66      6.90 o 
   0  10   5      139.85      142.51      9.48 o 
   2  10   5      245.85      244.34      8.38 o 
   4  10   5       15.04       23.69      5.33 o 
   6  10   5     2738.41     2707.85     54.85 o 
   8  10   5      302.32      316.82     12.58 o 
  10  10   5       49.95       62.09      8.72 o 
 -11  11   5        0.49        7.45      7.41 o 
  -9  11   5       97.42      133.29      9.85 o 
  -7  11   5      197.54      237.38      9.68 o 
  -5  11   5      144.62      144.68      9.76 o 
  -3  11   5       57.14       96.16      7.67 o 
  -1  11   5      182.35      165.74     13.41 o 
   1  11   5      357.42      367.20     16.60 o 
   3  11   5      391.56      371.22     11.24 o 
   5  11   5      173.46      179.78      8.38 o 
   7  11   5       55.93       63.25      7.85 o 
   9  11   5       53.24       49.31      8.72 o 
  11  11   5        6.97       26.82     13.41 o 
 -12  12   5        6.20        0.00     16.76 o 
 -10  12   5        7.83        1.12     10.47 o 
  -8  12   5        5.28        1.86     10.47 o 
  -6  12   5      111.53      111.40      9.76 o 
  -4  12   5      188.73      153.08      9.21 o 
  -2  12   5       67.26       67.06      9.48 o 
   0  12   5        0.36       -6.71      7.11 o 
   2  12   5       18.58       36.88      9.48 o 
   4  12   5      800.35      789.88     19.66 o 
   6  12   5        4.56        2.01      6.90 o 
   8  12   5      478.98      400.93     15.49 o 
  10  12   5       58.26       70.21      9.11 o 
  -9  13   5        9.11        6.71     11.85 o 
  -7  13   5       12.17       14.85      8.05 o 
  -5  13   5       39.77       23.47      8.05 o 
  -3  13   5       55.37       63.32     20.12 o 
  -1  13   5      355.85      298.44     14.22 o 
   1  13   5      228.03      212.08     13.41 o 
   3  13   5      151.58      141.54     11.85 o 
   5  13   5      316.52      311.09     11.24 o 
   7  13   5       87.79       96.29     14.22 o 
   9  13   5        7.59       10.06      8.25 o 
 -10  14   5       20.51       10.06     16.76 o 
  -8  14   5       20.67       12.80     12.88 o 
  -6  14   5       39.56       32.19     11.16 o 
  -4  14   5        0.75       -8.38      8.38 o 
  -2  14   5       90.35      101.30     12.88 o 
   0  14   5       31.04       57.79      9.48 o 
   2  14   5       62.86       97.62     30.18 o 
   4  14   5       49.50       77.11     10.47 o 
   6  14   5     1178.80      981.59     28.35 o 
   8  14   5        4.44       -5.22     10.47 o 
  -9  15   5       46.47       54.16     15.27 o 
  -7  15   5        2.31        3.35     10.06 o 
  -5  15   5       10.96       -3.73     11.73 o 
  -3  15   5       35.62       29.43     10.47 o 
  -1  15   5        4.67        0.00      9.48 o 
   1  15   5      153.66      169.32     16.76 o 
   3  15   5       61.02       57.20     11.85 o 
   5  15   5       10.08       16.76     15.09 o 
   7  15   5        8.39        3.35     16.76 o 
  -8  16   5        1.93      -13.41     20.12 o 
  -6  16   5        1.34      -10.47     10.47 o 
  -4  16   5        0.01       -8.20     16.76 o 
  -2  16   5        0.75       -6.71      9.48 o 
   0  16   5        5.30       -6.71      9.48 o 
   2  16   5        0.01       -1.68      9.48 o 
   4  16   5      197.74      161.39     25.15 o 
   6  16   5        0.11       -3.35     13.41 o 
  -7  17   5        0.57        0.00     13.41 o 
  -5  17   5        2.00        0.37     10.47 o 
  -3  17   5        1.09       -8.94     10.47 o 
  -1  17   5        7.80       -7.82     10.47 o 
   1  17   5       39.40       35.20     11.85 o 
   3  17   5       23.13       28.50     11.85 o 
   5  17   5       19.01        1.12     10.47 o 
  -4  18   5        6.70        0.00     20.12 o 
  -2  18   5        0.42      -13.41     13.41 o 
   0  18   5        1.61      -11.73     11.85 o 
   2  18   5       12.33        6.71     16.76 o 
 -14   0   6        1.87       12.29     10.47 o 
 -12   0   6      100.01      106.65     10.47 o 
 -10   0   6      134.21      127.41     13.41 o 
  -8   0   6      606.40      592.40     20.05 o 
  -6   0   6     4326.72     4417.04    119.57 o 
  -4   0   6     6186.97     6279.99    168.13 o 
  -2   0   6    46594.43    48138.64   1306.31 o 
   0   0   6      412.86      389.19     11.85 o 
   2   0   6     2184.54     2085.18     87.17 o 
   4   0   6     4735.44     4639.27    125.59 o 
   6   0   6       47.46       53.79      5.58 o 
   8   0   6      147.15      144.25      9.48 o 
  10   0   6      218.55      271.58     16.76 o 
  12   0   6     3364.62     3413.17    137.47 o 
  14   0   6       55.27      120.70     20.12 o 
 -15   1   6       73.92       62.87     14.82 o 
 -13   1   6      346.77      316.14     10.80 o 
 -11   1   6      118.38      120.09      7.85 o 
  -9   1   6       77.25       77.95      4.95 o 
  -7   1   6       11.57       -0.84      5.32 o 
  -5   1   6     1408.12     1470.82     43.69 o 
  -3   1   6     2806.41     2711.50     61.94 o 
  -1   1   6     3499.77     3095.20     62.03 o 
   1   1   6     8499.59     8440.67    162.61 o 
   3   1   6      631.79      626.45     12.00 o 
   5   1   6      752.14      734.42     15.86 o 
   7   1   6      651.39      708.26     16.29 o 
   9   1   6      200.57      229.94      9.29 o 
  11   1   6       33.54       58.72      9.48 o 
  13   1   6        0.35       -3.35      9.48 o 
 -14   2   6      212.30      198.73     14.22 o 
 -12   2   6       95.89      117.43      7.85 o 
 -10   2   6        1.21       -4.02      4.02 o 
  -8   2   6      189.33      217.57      6.48 o 
  -6   2   6     1187.45     1237.00     21.61 o 
  -4   2   6        7.29        7.86      1.92 o 
  -2   2   6     2965.02     2815.30     65.02 o 
   0   2   6    18459.43    19354.83    332.87 o 
   2   2   6     1188.48     1217.06     20.04 o 
   4   2   6        1.45        7.12      2.12 o 
   6   2   6      743.84      796.57     15.84 o 
   8   2   6      103.22      118.80      6.56 o 
  10   2   6     2621.51     2864.32     58.91 o 
  12   2   6      116.27      171.06     14.22 o 
  14   2   6      300.15      238.05     20.12 o 
 -15   3   6       38.63       13.41     13.41 o 
 -13   3   6      101.03      131.53     14.22 o 
 -11   3   6       43.49       48.68      5.58 o 
  -9   3   6       36.60       53.56      5.36 o 
  -7   3   6        0.06       -2.37      2.37 o 
  -5   3   6     2477.62     2659.56     43.48 o 
  -3   3   6     2678.97     2553.79     45.54 o 
  -1   3   6      353.21      368.49      6.84 o 
   1   3   6     3276.50     3138.78     62.03 o 
   3   3   6     2851.69     2747.11     48.54 o 
   5   3   6      197.57      204.36      5.58 o 
   7   3   6      732.82      742.02     16.64 o 
   9   3   6       72.34       74.74      5.76 o 
  11   3   6       63.23       75.41      8.72 o 
  13   3   6       18.80       11.92     10.47 o 
 -14   4   6        4.30       10.06     10.06 o 
 -12   4   6      117.45      129.47      8.95 o 
 -10   4   6       28.78       29.86      4.81 o 
  -8   4   6      213.84      188.37      6.66 o 
  -6   4   6       27.37       35.26      4.02 o 
  -4   4   6      882.13      925.24     20.01 o 
  -2   4   6      314.31      358.46      6.84 o 
   0   4   6      435.45      511.17      9.31 o 
   2   4   6     1711.82     1856.76     37.28 o 
   4   4   6     1003.51     1126.66     21.27 o 
   6   4   6        7.32        3.61      3.39 o 
   8   4   6       25.83       25.23      4.81 o 
  10   4   6        0.18       -1.81      6.14 o 
  12   4   6     1100.55     1109.58     27.62 o 
 -13   5   6       69.66       77.11     12.58 o 
 -11   5   6        0.15       -5.69      5.69 o 
  -9   5   6       20.01       20.65      4.59 o 
  -7   5   6      554.29      644.48     15.31 o 
  -5   5   6     2695.54     2812.82     50.26 o 
  -3   5   6       56.00       64.25      3.95 o 
  -1   5   6     1435.50     1497.29     26.67 o 
   1   5   6     3101.49     2969.15     58.67 o 
   3   5   6     1419.09     1507.45     27.86 o 
   5   5   6      652.41      669.88     13.39 o 
   7   5   6       73.98       63.50      5.07 o 
   9   5   6       20.37       16.55      6.38 o 
  11   5   6        0.27        7.24      7.03 o 
  13   5   6        1.90       17.07     12.88 o 
 -12   6   6       57.31       68.58      8.13 o 
 -10   6   6      222.68      203.07     10.21 o 
  -8   6   6       85.11       92.03      9.24 o 
  -6   6   6     1060.16     1176.79     20.82 o 
  -4   6   6      150.37      155.74      6.14 o 
  -2   6   6     5880.66     5746.32    100.88 o 
   0   6   6       25.86       26.82      3.00 o 
   2   6   6      826.13      998.46     20.90 o 
   4   6   6      630.05      699.83     14.65 o 
   6   6   6        3.08        1.68      2.90 o 
   8   6   6      288.59      277.63     11.61 o 
  10   6   6      652.09      660.48     17.87 o 
  12   6   6       31.62       37.51      8.43 o 
 -13   7   6        0.04       -5.29      7.03 o 
 -11   7   6       54.74       61.31      9.29 o 
  -9   7   6       64.92       77.24      9.29 o 
  -7   7   6       44.54       45.91      5.99 o 
  -5   7   6      138.71      144.40      6.14 o 
  -3   7   6    12858.39    13324.12    271.49 o 
  -1   7   6     1149.13     1307.55     27.21 o 
   1   7   6       92.96       87.32      4.71 o 
   3   7   6      505.59      528.27     12.93 o 
   5   7   6       72.89      107.21      7.72 o 
   7   7   6        6.07       22.13      6.90 o 
   9   7   6       16.58       14.53      7.74 o 
  11   7   6       12.98        7.08      8.23 o 
  13   7   6       31.88       63.70     23.47 o 
 -14   8   6        2.49       10.06     13.41 o 
 -12   8   6       86.70       90.18      9.36 o 
 -10   8   6       26.90       21.07      8.25 o 
  -8   8   6        0.48       -1.18      4.59 o 
  -6   8   6        0.76       -3.67      3.67 o 
  -4   8   6       62.01       59.39      8.92 o 
  -2   8   6      393.07      429.65     13.55 o 
   0   8   6     2552.03     2610.19     46.77 o 
   2   8   6       10.47       -3.39      3.39 o 
   4   8   6       68.84      102.47      6.14 o 
   6   8   6      943.12      877.80     17.92 o 
   8   8   6      782.99      739.77     18.82 o 
  10   8   6       83.26       79.56     11.61 o 
  12   8   6       10.80       -6.04     11.16 o 
 -13   9   6        7.57        6.71     15.09 o 
 -11   9   6       13.79        4.76      7.03 o 
  -9   9   6      349.09      352.86     11.90 o 
  -7   9   6       52.33       58.97      5.08 o 
  -5   9   6       11.71        6.37      3.95 o 
  -3   9   6     1660.00     1853.15     37.63 o 
  -1   9   6      297.19      361.33     11.61 o 
   1   9   6     1045.29     1076.06     23.47 o 
   3   9   6      103.22      119.52      6.71 o 
   5   9   6        5.91       -4.02      4.02 o 
   7   9   6      353.26      352.32     11.73 o 
   9   9   6        1.03       -0.52      6.29 o 
  11   9   6        0.73        2.35      6.64 o 
 -12  10   6        3.66       -7.26      7.41 o 
 -10  10   6      160.48      174.83      9.55 o 
  -8  10   6      150.06      147.11      5.96 o 
  -6  10   6        8.58       12.88      4.53 o 
  -4  10   6       40.94       38.64      6.90 o 
  -2  10   6      499.61      561.55     30.18 o 
   0  10   6      238.35      228.78     13.41 o 
   2  10   6       74.29       80.96      6.71 o 
   4  10   6        6.19        2.24      4.39 o 
   6  10   6       18.22       20.12      7.74 o 
   8  10   6      124.61      112.28      9.55 o 
  10  10   6       62.89       49.10      7.85 o 
 -11  11   6       92.69      102.29      9.85 o 
  -9  11   6       19.64       23.21      8.88 o 
  -7  11   6      104.61      117.60     17.33 o 
  -5  11   6        1.12       -6.21      6.21 o 
  -3  11   6      993.04      922.57     45.26 o 
  -1  11   6      259.87      292.66     16.76 o 
   1  11   6      190.29      184.65     11.85 o 
   3  11   6        7.99        9.16      6.78 o 
   5  11   6        0.43       -5.33      5.33 o 
   7  11   6       65.51       70.97      8.88 o 
   9  11   6       13.15       17.14      7.41 o 
  11  11   6        4.51       10.06     16.76 o 
 -10  12   6        7.18       11.40     11.16 o 
  -8  12   6        6.31       -0.37     10.47 o 
  -6  12   6        3.11        2.68      6.90 o 
  -4  12   6        0.01       -8.05      8.05 o 
  -2  12   6       99.44      102.88     10.47 o 
   0  12   6        8.21        5.03      7.11 o 
   2  12   6       13.43        3.35      5.81 o 
   4  12   6       12.56        6.45      6.14 o 
   6  12   6       65.84      101.03     10.38 o 
   8  12   6      510.12      461.00     22.52 o 
  10  12   6       18.33       26.43     10.21 o 
  -9  13   6      133.16      148.55     17.66 o 
  -7  13   6       16.54       -0.36      7.25 o 
  -5  13   6        4.45       -2.39      8.05 o 
  -3  13   6        6.40        2.87      8.38 o 
  -1  13   6      529.75      452.63     18.97 o 
   1  13   6      132.17      126.76     10.47 o 
   3  13   6       21.80       14.53      7.74 o 
   5  13   6        1.39       -5.93      6.14 o 
   7  13   6       10.19        4.84     10.47 o 
   9  13   6       11.51       16.76     11.85 o 
 -10  14   6       14.54       13.41     16.76 o 
  -8  14   6        1.90        8.38     11.85 o 
  -6  14   6        0.00       -8.38      8.38 o 
  -4  14   6        0.00        1.68     11.73 o 
  -2  14   6       64.37       57.99     10.47 o 
   0  14   6       10.39        5.03      9.48 o 
   2  14   6       74.81       77.26     11.85 o 
   4  14   6       87.67      133.79     10.85 o 
   6  14   6      686.91      681.18     22.53 o 
   8  14   6       17.49       21.79     15.09 o 
  -9  15   6       23.70       50.18     15.27 o 
  -7  15   6       77.22       81.50     13.64 o 
  -5  15   6        9.22        8.20     10.47 o 
  -3  15   6        0.00       -5.27     10.06 o 
  -1  15   6        1.32       -4.79     10.06 o 
   1  15   6      105.12      100.09     12.88 o 
   3  15   6       31.72       35.76     10.47 o 
   5  15   6        2.38       11.86      8.88 o 
   7  15   6        1.00       13.41     16.76 o 
  -8  16   6       20.83       10.06     20.12 o 
  -6  16   6        3.16      -10.47     10.47 o 
  -4  16   6       35.69       56.65     18.44 o 
  -2  16   6        5.61       -5.03      9.48 o 
   0  16   6       15.36        5.03      9.48 o 
   2  16   6       18.12       13.41      9.48 o 
   4  16   6      220.28      209.56     14.22 o 
   6  16   6       14.49       16.76     13.41 o 
  -7  17   6        4.17        1.83     11.73 o 
  -5  17   6       11.23       -4.02     11.16 o 
  -3  17   6        0.33       -9.48      9.48 o 
  -1  17   6       26.96       13.41     11.85 o 
   1  17   6        0.43       -5.03     11.73 o 
   3  17   6        0.89       -9.48      9.48 o 
   5  17   6       29.57       27.13     12.88 o 
 -15   1   7        8.83       -7.90      7.90 o 
 -13   1   7       32.94       55.16      7.41 o 
 -11   1   7      168.27      172.26      9.56 o 
  -9   1   7       63.26       70.19      4.95 o 
  -7   1   7     2653.38     2546.40     44.92 o 
  -5   1   7     2573.85     2691.73     57.84 o 
  -3   1   7      771.16      768.82     16.76 o 
  -1   1   7    13630.53    14064.71    269.90 o 
   1   1   7     2708.97     2670.67     51.97 o 
   3   1   7     9424.78     9759.72    164.81 o 
   5   1   7     2235.98     2378.80     47.26 o 
   7   1   7       87.59      101.92      4.95 o 
   9   1   7       18.49       25.87      5.69 o 
  11   1   7        0.13        5.79      6.28 o 
  13   1   7        6.47       25.33     10.47 o 
 -14   2   7        0.23        1.12      7.74 o 
 -12   2   7       11.57       13.65      5.69 o 
 -10   2   7       17.16       10.73      4.50 o 
  -8   2   7        4.52        4.19      3.35 o 
  -6   2   7      478.75      463.76      8.82 o 
  -4   2   7      123.40      125.43      5.81 o 
  -2   2   7       88.25       87.24      3.35 o 
   0   2   7     3086.57     2979.94     58.67 o 
   2   2   7      555.54      614.19     10.68 o 
   4   2   7     2592.29     2664.85     43.29 o 
   6   2   7       94.29      103.00      4.71 o 
   8   2   7        0.06       -1.49      4.39 o 
  10   2   7      141.84      152.47      7.41 o 
  12   2   7       27.47       35.76     10.47 o 
 -15   3   7       13.22        6.71     13.41 o 
 -13   3   7      267.92      247.01     23.47 o 
 -11   3   7       18.57       16.76      4.53 o 
  -9   3   7       98.88      111.94      5.49 o 
  -7   3   7        0.70       -3.00      3.00 o 
  -5   3   7      684.74      774.62     13.89 o 
  -3   3   7      547.75      516.16     10.50 o 
  -1   3   7        0.19        0.37      2.05 o 
   1   3   7    15436.00    16233.82    278.89 o 
   3   3   7      104.05      104.34      3.74 o 
   5   3   7      479.92      605.50     14.18 o 
   7   3   7      210.80      202.63      7.41 o 
   9   3   7      148.04      150.76      6.44 o 
  11   3   7       29.39       31.46      8.88 o 
  13   3   7       12.89       13.04     10.47 o 
 -14   4   7       23.15       13.41      9.48 o 
 -12   4   7       44.83       41.57      7.74 o 
 -10   4   7       98.15      112.00     11.13 o 
  -8   4   7        8.18        3.09      3.40 o 
  -6   4   7     1216.64     1399.26     38.24 o 
  -4   4   7        0.29       -2.53      2.53 o 
  -2   4   7      727.51      723.73     12.73 o 
   0   4   7      323.75      330.75      6.28 o 
   2   4   7     1547.26     1534.78     44.85 o 
   4   4   7     4702.22     4825.33     83.92 o 
   6   4   7      505.42      518.56     12.93 o 
   8   4   7      337.22      323.12      9.85 o 
  10   4   7       57.13       84.93      8.72 o 
  12   4   7       88.60      112.34     14.22 o 
 -13   5   7        2.44       -5.03      9.48 o 
 -11   5   7      319.16      273.44     12.16 o 
  -9   5   7      119.76      128.24      6.14 o 
  -7   5   7      738.60      735.42     16.64 o 
  -5   5   7     3286.50     3366.23     67.76 o 
  -3   5   7      210.90      247.75      5.48 o 
  -1   5   7      341.19      366.03      7.44 o 
   1   5   7     1056.49     1140.94     21.02 o 
   3   5   7    14692.46    15675.56    302.58 o 
   5   5   7      384.73      335.98      8.63 o 
   7   5   7       41.25       48.08      5.07 o 
   9   5   7      111.07       99.22      8.72 o 
  11   5   7       27.07       18.93      7.85 o 
 -14   6   7        1.62      -13.41     13.41 o 
 -12   6   7       30.47       23.65      8.23 o 
 -10   6   7      179.15      131.63      8.25 o 
  -8   6   7      299.22      268.12      8.43 o 
  -6   6   7      339.48      344.94      9.55 o 
  -4   6   7     1200.83     1221.12     23.61 o 
  -2   6   7      323.08      343.70      8.00 o 
   0   6   7      959.69     1111.18     20.66 o 
   2   6   7     1308.45     1349.98     28.50 o 
   4   6   7       80.35       73.68      4.53 o 
   6   6   7      342.77      330.02      9.55 o 
   8   6   7       40.30       36.35      7.74 o 
  10   6   7      156.02      185.22     10.66 o 
  12   6   7      110.27      154.69     11.55 o 
 -13   7   7       90.64       79.76      9.55 o 
 -11   7   7      125.43      132.95     12.57 o 
  -9   7   7       23.53       11.73      5.32 o 
  -7   7   7      398.30      412.77     11.55 o 
  -5   7   7      336.33      333.92      8.30 o 
  -3   7   7     1856.70     1867.46     34.09 o 
  -1   7   7     1272.43     1563.81     28.17 o 
   1   7   7     5492.99     5453.32    105.96 o 
   3   7   7     2429.01     2537.07     45.86 o 
   5   7   7        0.50       -0.56      3.67 o 
   7   7   7       78.85       81.00      5.35 o 
   9   7   7       19.61       16.76      7.74 o 
  11   7   7        9.04       22.35      7.41 o 
  13   7   7        4.10      -16.76     20.12 o 
 -14   8   7        1.22      -16.76     16.76 o 
 -12   8   7       31.43       19.60      8.88 o 
 -10   8   7       69.40       70.39     10.21 o 
  -8   8   7       18.41       17.81      5.07 o 
  -6   8   7       16.62       11.85      3.22 o 
  -4   8   7        7.75        3.63      3.67 o 
  -2   8   7       78.38       92.84      6.90 o 
   0   8   7      991.24     1007.48     21.77 o 
   2   8   7      120.83      129.32      5.69 o 
   4   8   7      360.13      365.75      9.25 o 
   6   8   7       94.55       97.52      6.19 o 
   8   8   7        0.89       -7.74      7.74 o 
  10   8   7        0.04       -2.24      7.74 o 
  12   8   7       12.58        7.92     12.88 o 
 -13   9   7        6.38        4.10     10.47 o 
 -11   9   7      158.25      165.41     10.57 o 
  -9   9   7      421.77      381.04     12.49 o 
  -7   9   7       93.89       98.80      5.65 o 
  -5   9   7      369.10      382.59      9.81 o 
  -3   9   7     1218.73     1323.39     32.91 o 
  -1   9   7      160.75      167.71      9.48 o 
   1   9   7       91.85      110.39      6.14 o 
   3   9   7      631.84      657.04     15.86 o 
   5   9   7       29.25       31.31      4.34 o 
   7   9   7       98.36      135.69      9.11 o 
   9   9   7       19.68       16.76      7.03 o 
  11   9   7        0.31       -5.65      6.64 o 
 -12  10   7        1.22        1.86      7.41 o 
 -10  10   7      157.65      176.17     11.08 o 
  -8  10   7       34.28       31.37      5.39 o 
  -6  10   7       32.57       39.14      6.14 o 
  -4  10   7        7.35        4.64      5.15 o 
  -2  10   7      262.96      250.33     23.47 o 
   0  10   7       21.13       15.09      7.11 o 
   2  10   7       32.01       33.11      5.03 o 
   4  10   7      152.09      145.24      7.03 o 
   6  10   7        0.78       -4.39      4.39 o 
   8  10   7        0.00       -6.29      6.29 o 
  10  10   7        1.16       -3.35      7.03 o 
 -11  11   7       44.51       34.97      9.76 o 
  -9  11   7       12.26        9.31     10.47 o 
  -7  11   7      280.09      265.48      9.85 o 
  -5  11   7        0.01       -7.40      7.40 o 
  -3  11   7       61.43       72.12      9.48 o 
  -1  11   7     1570.31     1633.51     49.79 o 
   1  11   7      651.65      706.94     19.94 o 
   3  11   7        3.99       -2.51      5.03 o 
   5  11   7        5.04       -5.33      5.33 o 
   7  11   7      227.57      202.93     10.85 o 
   9  11   7        2.45       -7.26      7.26 o 
  11  11   7       19.94        6.71     16.76 o 
 -10  12   7        0.24       -5.03     11.85 o 
  -8  12   7      204.96      180.11      7.89 o 
  -6  12   7      247.52      270.19      9.85 o 
  -4  12   7      370.54      309.01     15.27 o 
  -2  12   7      320.34      271.62     14.22 o 
   0  12   7      111.49      114.75     10.47 o 
   2  12   7      330.70      320.64     12.16 o 
   4  12   7        2.61       -5.69      5.69 o 
   6  12   7       10.32        4.88      6.28 o 
   8  12   7       35.56       18.44     11.85 o 
  10  12   7        0.47       10.06     16.76 o 
  -9  13   7      164.12      189.88     28.50 o 
  -7  13   7       16.20       -1.34      6.90 o 
  -5  13   7       13.27       11.50      8.05 o 
  -3  13   7      234.81      202.27     12.88 o 
  -1  13   7       84.80      115.57     13.41 o 
   1  13   7      120.88      129.11     11.85 o 
   3  13   7       13.57       11.06      6.90 o 
   5  13   7        0.90       -6.14      6.14 o 
   7  13   7       59.99       48.62     11.85 o 
   9  13   7        3.14      -13.41     13.41 o 
 -10  14   7       54.92       40.49     15.27 o 
  -8  14   7        6.25        9.45     12.88 o 
  -6  14   7       21.03       24.76      8.88 o 
  -4  14   7       27.53        9.58      8.05 o 
  -2  14   7       32.67       39.20      9.48 o 
   0  14   7       75.50       97.35     11.85 o 
   2  14   7       57.51       84.36     11.85 o 
   4  14   7       38.10       32.33      8.25 o 
   6  14   7       44.22       29.92      8.88 o 
   8  14   7        0.05       -7.82     10.47 o 
  -9  15   7        1.15        6.71     14.22 o 
  -7  15   7      139.49      164.40     23.47 o 
  -5  15   7       27.50       30.18     10.47 o 
  -3  15   7       14.38        1.68      9.48 o 
  -1  15   7       22.47        8.38      9.48 o 
   1  15   7        9.54       -1.68      9.48 o 
   3  15   7        3.91       -8.05      8.05 o 
   5  15   7        0.01        2.87     10.16 o 
   7  15   7        5.94       -6.71     16.76 o 
  -8  16   7       45.10       50.29     23.47 o 
  -6  16   7       23.68       33.53     16.76 o 
  -4  16   7       19.11       12.67     10.47 o 
  -2  16   7       24.76       -5.03      9.48 o 
   0  16   7        0.49       -9.48      9.48 o 
   2  16   7       14.37       -3.35      9.48 o 
   4  16   7       40.03       65.17     20.12 o 
   6  16   7        7.58       -3.35     16.76 o 
  -7  17   7        0.33        0.00     13.41 o 
  -5  17   7       12.27        2.68     11.16 o 
  -3  17   7        2.42      -10.47     10.47 o 
  -1  17   7        2.19       -9.48      9.48 o 
   1  17   7        0.00       -1.86     16.76 o 
   3  17   7        8.07        8.38     11.85 o 
   5  17   7        3.93       -0.75     10.47 o 
 -14   0   8        0.34        3.35      8.05 o 
 -12   0   8      701.28      719.61     25.76 o 
 -10   0   8        0.17       -5.36      5.58 o 
  -8   0   8      495.57      427.40     12.16 o 
  -6   0   8     4091.35     4356.02    135.79 o 
  -4   0   8     2060.01     1896.02     54.53 o 
  -2   0   8    57872.12    61039.74   1656.00 o 
   0   0   8     1451.52     1347.91     37.93 o 
   2   0   8      991.03     1040.59     40.59 o 
   4   0   8     7512.21     7533.44    201.35 o 
   6   0   8      108.01      105.22      5.81 o 
   8   0   8      804.14      825.01     26.08 o 
  10   0   8        0.16       -7.11      7.11 o 
  12   0   8       32.65       37.15      9.48 o 
 -15   1   8        0.03        4.38      8.88 o 
 -13   1   8       14.38       14.44      6.78 o 
 -11   1   8      150.95      138.82      7.03 o 
  -9   1   8      157.98      163.26      6.00 o 
  -7   1   8        0.21       -2.01      3.00 o 
  -5   1   8        8.10        5.36      2.53 o 
  -3   1   8     4262.76     4080.03     92.92 o 
  -1   1   8       12.45        3.35      1.94 o 
   1   1   8      451.64      409.66     10.06 o 
   3   1   8     3099.01     3195.98     55.43 o 
   5   1   8     3030.76     3200.04     56.25 o 
   7   1   8      348.05      362.29     10.06 o 
   9   1   8      604.89      589.20     17.42 o 
  11   1   8        2.95       -2.63      5.69 o 
  13   1   8       35.46       34.04      8.88 o 
 -14   2   8      283.47      260.36     15.27 o 
 -12   2   8       76.80       80.88      7.41 o 
 -10   2   8      169.53      130.38      6.00 o 
  -8   2   8        3.31        4.88      3.61 o 
  -6   2   8      350.38      372.46      7.67 o 
  -4   2   8      293.84      261.05      7.03 o 
  -2   2   8       61.79       61.87      3.39 o 
   0   2   8     2763.99     2737.37     78.34 o 
   2   2   8     1852.17     1840.15     36.44 o 
   4   2   8      334.44      341.10      7.22 o 
   6   2   8     2646.09     2730.54     62.57 o 
   8   2   8      162.75      132.67      6.14 o 
  10   2   8       81.54      101.39      8.88 o 
  12   2   8       21.81       20.12      9.48 o 
 -13   3   8       17.09       10.06      9.48 o 
 -11   3   8      470.11      410.99     10.87 o 
  -9   3   8      141.70      126.42      6.14 o 
  -7   3   8        0.04        3.11      3.38 o 
  -5   3   8      213.88      243.40      6.23 o 
  -3   3   8      444.64      442.08      9.25 o 
  -1   3   8      382.57      373.57      8.00 o 
   1   3   8      253.58      239.53      6.00 o 
   3   3   8    13738.92    14837.64    228.86 o 
   5   3   8     2792.68     2814.80     55.69 o 
   7   3   8        1.89        1.49      4.39 o 
   9   3   8      117.80      126.61      8.71 o 
  11   3   8        8.62        6.71      9.48 o 
  13   3   8       15.43       36.88     11.85 o 
 -14   4   8        2.00        5.03      9.48 o 
 -12   4   8      335.20      270.00     14.22 o 
 -10   4   8       47.11       56.42      6.38 o 
  -8   4   8       51.09       35.15      4.17 o 
  -6   4   8       99.11       97.60      5.80 o 
  -4   4   8      301.94      314.23      8.38 o 
  -2   4   8      803.50      835.48     15.06 o 
   0   4   8      749.64      829.63     16.49 o 
   2   4   8     1452.37     1435.90     23.88 o 
   4   4   8      947.11     1147.18     20.04 o 
   6   4   8       13.16       21.46      4.39 o 
   8   4   8       44.49       72.16     10.16 o 
  10   4   8        0.98       -3.35      7.74 o 
  12   4   8       24.44       55.78     11.85 o 
 -13   5   8      153.49      162.77     14.22 o 
 -11   5   8        3.02       -4.36      6.90 o 
  -9   5   8      487.78      420.00     11.90 o 
  -7   5   8      425.64      454.33     11.90 o 
  -5   5   8     1230.96     1203.56     26.74 o 
  -3   5   8      183.55      199.57      5.48 o 
  -1   5   8       10.05       18.85      2.12 o 
   1   5   8     8375.81     8985.16    156.24 o 
   3   5   8      245.33      241.97      7.41 o 
   5   5   8     1662.32     1889.79     38.96 o 
   7   5   8       56.33       82.09      5.07 o 
   9   5   8       60.53       60.86      8.25 o 
  11   5   8        0.37        3.54      7.41 o 
 -14   6   8       81.96       90.53     20.12 o 
 -12   6   8        9.00        8.82      7.03 o 
 -10   6   8      149.64      133.64     10.85 o 
  -8   6   8       28.94       38.25      4.81 o 
  -6   6   8      330.84      278.44      8.78 o 
  -4   6   8     1154.64     1267.43     24.27 o 
  -2   6   8     4349.56     4112.19     65.57 o 
   0   6   8       72.63       65.37      5.77 o 
   2   6   8      347.14      338.53      9.11 o 
   4   6   8        0.00       -3.18      3.18 o 
   6   6   8      143.89      129.78      7.74 o 
   8   6   8      162.01      149.88      9.68 o 
  10   6   8        5.10       -3.35      6.71 o 
  12   6   8       20.11        9.37      8.13 o 
 -13   7   8       28.83       43.88      8.13 o 
 -11   7   8      304.79      222.61     11.61 o 
  -9   7   8        8.14       -2.17      4.59 o 
  -7   7   8      561.97      590.58     17.21 o 
  -5   7   8       39.01       72.59      5.24 o 
  -3   7   8     1772.22     1785.48     32.58 o 
  -1   7   8     3016.24     3097.28     50.57 o 
   1   7   8     1649.25     1808.24     52.41 o 
   3   7   8     3803.73     3902.44    106.47 o 
   5   7   8      242.88      259.84      7.53 o 
   7   7   8      433.22      441.57     12.27 o 
   9   7   8       16.10        3.35      9.48 o 
  11   7   8        1.85       -7.41      7.41 o 
 -14   8   8        0.77        3.35     16.76 o 
 -12   8   8       13.36       -8.25      8.25 o 
 -10   8   8       11.51       10.20      7.25 o 
  -8   8   8      225.94      212.32      9.76 o 
  -6   8   8      143.11      113.85      5.24 o 
  -4   8   8       18.50       11.46      3.67 o 
  -2   8   8        1.34       -3.87      3.87 o 
   0   8   8      173.37      202.18      6.71 o 
   2   8   8       26.17       27.49      4.02 o 
   4   8   8      100.80      106.68      8.78 o 
   6   8   8       42.99       33.00      7.26 o 
   8   8   8       32.28       25.70      7.74 o 
  10   8   8        0.65       -1.12      7.74 o 
  12   8   8       12.31       16.46     15.09 o 
 -13   9   8       16.08       -9.48      9.48 o 
 -11   9   8       28.99       23.47      9.68 o 
  -9   9   8      187.74      147.17     13.35 o 
  -7   9   8      263.06      223.42      6.44 o 
  -5   9   8      144.62      123.67      6.14 o 
  -3   9   8       30.80       29.26      6.28 o 
  -1   9   8      135.80      144.48      9.48 o 
   1   9   8     2009.31     2205.91     44.83 o 
   3   9   8       50.40       44.94      4.95 o 
   5   9   8      108.87      131.83      9.95 o 
   7   9   8       25.63       24.31      6.71 o 
   9   9   8        4.52       -5.42      6.29 o 
  11   9   8        0.24       -7.11      7.11 o 
 -12  10   8       10.65        8.51     11.49 o 
 -10  10   8      109.81      123.03     11.61 o 
  -8  10   8       66.52       73.68      8.71 o 
  -6  10   8       91.14      101.51      6.80 o 
  -4  10   8      450.79      458.86     12.93 o 
  -2  10   8      115.32      105.85      9.48 o 
   0  10   8      207.72      179.56      8.25 o 
   2  10   8        4.46       -3.95      3.95 o 
   4  10   8       66.86       75.11      7.43 o 
   6  10   8        9.27       19.89      5.33 o 
   8  10   8       98.23      104.38      9.11 o 
  10  10   8       71.68       84.06      9.55 o 
 -11  11   8       19.91       15.54     12.88 o 
  -9  11   8       71.91       93.33     15.27 o 
  -7  11   8      480.69      424.59     11.54 o 
  -5  11   8       70.43       97.19      7.85 o 
  -3  11   8      342.89      331.74     15.27 o 
  -1  11   8     2293.07     2416.68     71.12 o 
   1  11   8      131.00      120.53      9.44 o 
   3  11   8        4.63       -4.19      5.03 o 
   5  11   8        2.83       -1.56      5.33 o 
   7  11   8       61.12       54.08     13.41 o 
   9  11   8       68.61       75.82     10.06 o 
  11  11   8        0.65      -16.76     16.76 o 
 -10  12   8        1.75        8.38     11.85 o 
  -8  12   8      252.05      246.34      9.65 o 
  -6  12   8       45.34       55.74      7.85 o 
  -4  12   8       12.49        7.66      8.05 o 
  -2  12   8       37.50       49.62     13.41 o 
   0  12   8       85.67      137.23     23.47 o 
   2  12   8      192.79      193.71      9.68 o 
   4  12   8        0.16       -6.78      6.78 o 
   6  12   8       13.02        6.37      6.90 o 
   8  12   8       48.81       39.04     15.09 o 
  -9  13   8      143.58      163.56     17.66 o 
  -7  13   8       23.89       27.43      7.67 o 
  -5  13   8      480.69      495.15     16.70 o 
  -3  13   8      738.46      730.39     27.19 o 
  -1  13   8      134.92      152.57     14.22 o 
   1  13   8      501.95      474.90     18.97 o 
   3  13   8        0.03       -5.81      5.81 o 
   5  13   8       66.37       85.78     11.13 o 
   7  13   8       72.85       75.48     14.22 o 
   9  13   8       16.87       10.06     16.76 o 
 -10  14   8        7.73       10.06     14.22 o 
  -8  14   8       17.18       29.53      7.64 o 
  -6  14   8       11.83        1.50      7.25 o 
  -4  14   8       22.69       13.41     20.12 o 
  -2  14   8        0.02       -5.03      8.38 o 
   0  14   8      164.83      146.33     11.85 o 
   2  14   8        1.78       -8.05      8.05 o 
   4  14   8        1.15        0.67      6.90 o 
   6  14   8        9.16       -3.35      7.74 o 
   8  14   8        0.10      -11.85     11.85 o 
  -9  15   8        6.17      -20.12     20.12 o 
  -7  15   8      188.94      208.83     16.74 o 
  -5  15   8       26.49       35.02     10.47 o 
  -3  15   8       77.00       54.25     11.85 o 
  -1  15   8      303.65      247.81     18.44 o 
   1  15   8        1.35       -8.38      9.48 o 
   3  15   8       36.75       66.45     11.85 o 
   5  15   8       18.03       21.92      8.88 o 
   7  15   8       41.88       67.06     20.12 o 
  -8  16   8        3.04        6.71     20.12 o 
  -6  16   8       19.47        4.02     11.16 o 
  -4  16   8       51.21       46.29     12.88 o 
  -2  16   8       81.06       73.76     12.88 o 
   0  16   8        0.84       -3.35      9.48 o 
   2  16   8       44.11       32.78     10.47 o 
   4  16   8        3.68       -7.08     10.47 o 
   6  16   8       53.63       60.35     16.76 o 
  -5  17   8      139.51      181.05     17.66 o 
  -3  17   8      124.19      148.19     28.50 o 
  -1  17   8       27.80       14.90     16.76 o 
   1  17   8        3.96       -5.03      9.48 o 
   3  17   8        2.12      -10.06     11.85 o 
   5  17   8        4.06        6.71     16.76 o 
 -15   1   9       12.13        0.00      9.48 o 
 -13   1   9       46.65       37.40      6.71 o 
 -11   1   9      105.46      101.89      7.03 o 
  -9   1   9       22.16       27.16      7.19 o 
  -7   1   9     1285.32     1282.33     25.94 o 
  -5   1   9        0.50       -1.68      3.35 o 
  -3   1   9     1647.21     1619.50     33.53 o 
  -1   1   9     5343.80     5059.16     98.91 o 
   1   1   9     2013.81     2158.99     53.72 o 
   3   1   9     8273.79     8451.69    131.52 o 
   5   1   9     4433.66     4638.99     82.35 o 
   7   1   9      290.51      332.00      8.63 o 
   9   1   9       16.35       30.18      5.69 o 
  11   1   9        0.31       -0.96      5.69 o 
  13   1   9       12.54       15.81      8.25 o 
 -14   2   9        0.07       -3.35     10.06 o 
 -12   2   9      123.84      110.63      7.85 o 
 -10   2   9        0.11        4.10      4.39 o 
  -8   2   9       94.44      114.90      5.03 o 
  -6   2   9      352.40      369.37     10.06 o 
  -4   2   9        0.09       -1.34      2.53 o 
  -2   2   9      398.24      379.98     13.55 o 
   0   2   9      290.68      278.95      7.74 o 
   2   2   9     1904.58     1992.05     41.86 o 
   4   2   9      162.54      174.24      4.88 o 
   6   2   9      127.42      121.44      5.69 o 
   8   2   9      366.45      337.49      9.00 o 
  10   2   9       13.70       17.48      7.26 o 
  12   2   9        4.35        6.71      7.90 o 
 -13   3   9        0.83       -1.68      9.48 o 
 -11   3   9        2.90        2.24      5.81 o 
  -9   3   9        3.82        5.59      4.39 o 
  -7   3   9        9.35       13.41      3.35 o 
  -5   3   9       52.57       69.90      5.95 o 
  -3   3   9     1170.12     1242.98     25.94 o 
  -1   3   9      173.19      163.57      5.03 o 
   1   3   9        2.80       -2.02      2.02 o 
   3   3   9     3254.70     3676.68     58.14 o 
   5   3   9     3788.85     4147.63     79.56 o 
   7   3   9      509.26      529.32     14.75 o 
   9   3   9       89.58       94.92      7.17 o 
  11   3   9        3.18       -2.39      8.05 o 
  13   3   9       16.75       10.06     13.41 o 
 -14   4   9        0.03       -9.48      9.48 o 
 -12   4   9      124.31      139.65     14.22 o 
 -10   4   9        1.25       -5.27      5.98 o 
  -8   4   9        1.06       -1.86      4.39 o 
  -6   4   9      173.36      183.18      6.00 o 
  -4   4   9      133.27      114.51      3.74 o 
  -2   4   9     1957.77     2028.40     40.91 o 
   0   4   9      340.22      340.09      7.50 o 
   2   4   9      124.52      123.01      4.02 o 
   4   4   9      955.26     1041.73     16.94 o 
   6   4   9      412.74      418.20     11.24 o 
   8   4   9      192.72      191.64     12.10 o 
  10   4   9       13.00        2.68      6.90 o 
  12   4   9        3.56       -9.48      9.48 o 
 -13   5   9       27.32       23.47     10.06 o 
 -11   5   9      520.18      422.15     15.24 o 
  -9   5   9        3.42        4.10      4.39 o 
  -7   5   9      310.70      217.69      8.88 o 
  -5   5   9      121.07      120.52      6.14 o 
  -3   5   9     2203.12     2136.43     35.56 o 
  -1   5   9     1972.37     1820.58     30.33 o 
   1   5   9     5605.16     5302.87     84.86 o 
   3   5   9     3845.10     4054.50     71.66 o 
   5   5   9     1343.08     1634.68     34.34 o 
   7   5   9       37.67       51.43      5.07 o 
   9   5   9        2.32       -7.74      7.74 o 
  11   5   9        3.20       -3.87      8.88 o 
 -14   6   9        6.27       -3.35     13.41 o 
 -12   6   9      142.78      141.64     12.57 o 
 -10   6   9       29.62       20.65      4.99 o 
  -8   6   9       65.32       94.28     12.55 o 
  -6   6   9       25.39       22.06      4.39 o 
  -4   6   9     1222.98     1261.84     24.27 o 
  -2   6   9       22.87       29.69      2.90 o 
   0   6   9     2414.60     2725.90     44.91 o 
   2   6   9      780.91      791.17     17.54 o 
   4   6   9       13.90       25.88      3.95 o 
   6   6   9      110.56       90.74      6.29 o 
   8   6   9      531.83      484.04     16.70 o 
  10   6   9       38.61       30.37      7.85 o 
  12   6   9        3.13       -2.98     10.47 o 
 -13   7   9        3.85       -4.54      7.85 o 
 -11   7   9       94.77      148.53     12.16 o 
  -9   7   9      433.54      334.53     11.79 o 
  -7   7   9      128.82      118.42      9.74 o 
  -5   7   9      283.84      269.36      8.00 o 
  -3   7   9       38.93       63.19      3.74 o 
  -1   7   9      333.27      317.58      7.22 o 
   1   7   9     1226.26     1342.02     24.86 o 
   3   7   9     2223.09     2274.27     46.50 o 
   5   7   9       10.53       25.44      4.88 o 
   7   7   9      252.02      257.15      8.78 o 
   9   7   9       19.89       19.00      8.96 o 
  11   7   9        0.77       -7.41      7.41 o 
 -12   8   9       64.23       56.49     10.21 o 
 -10   8   9        5.39       -6.71      9.48 o 
  -8   8   9      163.92      137.47      7.67 o 
  -6   8   9      308.72      268.83      8.30 o 
  -4   8   9       73.09       92.56      5.24 o 
  -2   8   9        0.13       -3.35      3.35 o 
   0   8   9      122.13      107.76      5.03 o 
   2   8   9     1158.61     1244.15     26.37 o 
   4   8   9        0.54       -2.35      3.95 o 
   6   8   9       95.18      114.50     11.13 o 
   8   8   9        6.93        2.01      8.22 o 
  10   8   9        3.88       -7.74      7.74 o 
  12   8   9       18.27        0.00     20.12 o 
 -13   9   9        0.08      -13.41     13.41 o 
 -11   9   9      221.50      182.74     14.22 o 
  -9   9   9       13.44       13.41      5.48 o 
  -7   9   9        9.95        8.47      4.53 o 
  -5   9   9      352.00      327.73      9.25 o 
  -3   9   9      164.88      211.15      7.41 o 
  -1   9   9       37.69       27.83     10.06 o 
   1   9   9     1232.44     1273.51     28.05 o 
   3   9   9      519.66      568.21     14.18 o 
   5   9   9      134.38      125.74      6.38 o 
   7   9   9       34.67       28.41      7.03 o 
   9   9   9        6.85       -6.14      6.14 o 
  11   9   9       37.50       27.66     13.64 o 
 -12  10   9        0.55        2.17      9.29 o 
 -10  10   9       25.97       20.12     11.85 o 
  -8  10   9      100.10      111.00     14.31 o 
  -6  10   9      219.53      213.95      7.14 o 
  -4  10   9        0.96        2.51      5.03 o 
  -2  10   9       63.69       89.64      9.48 o 
   0  10   9        5.80        0.00      4.88 o 
   2  10   9        2.56        0.00      5.03 o 
   4  10   9       36.05       32.58      5.69 o 
   6  10   9       13.69       13.72      7.97 o 
   8  10   9        5.50       -5.59      7.74 o 
  10  10   9       22.50       13.81      7.85 o 
 -11  11   9        6.26       -3.05     15.09 o 
  -9  11   9      409.47      360.44     18.97 o 
  -7  11   9      185.99      166.40      7.14 o 
  -5  11   9      257.42      227.15      9.55 o 
  -3  11   9       23.34       19.64      8.05 o 
  -1  11   9      832.81      888.70     30.82 o 
   1  11   9      420.97      358.61     12.80 o 
   3  11   9       94.83      104.85      7.85 o 
   5  11   9       26.42       33.13      6.90 o 
   7  11   9        0.06       -3.35      9.48 o 
   9  11   9       32.38       36.88     11.85 o 
 -10  12   9       14.04       16.76     12.88 o 
  -8  12   9       42.69       43.39      7.00 o 
  -6  12   9      218.92      203.36      9.11 o 
  -4  12   9      154.89      127.94     21.79 o 
  -2  12   9       11.45       15.33      8.05 o 
   0  12   9      342.40      358.78     16.60 o 
   2  12   9       39.51       36.13      6.90 o 
   4  12   9        3.84       -3.83      5.69 o 
   6  12   9        6.17        5.03      6.90 o 
   8  12   9        2.76       -1.68      9.48 o 
  -9  13   9        0.07        0.00     13.41 o 
  -7  13   9       36.62       49.23      6.95 o 
  -5  13   9      200.36      168.56     12.88 o 
  -3  13   9       88.15      124.69     12.88 o 
  -1  13   9       60.60       73.91     11.85 o 
   1  13   9      126.81      124.05     11.85 o 
   3  13   9        2.01        1.34      6.90 o 
   5  13   9       10.77        5.03      6.90 o 
   7  13   9       14.76        5.03     11.85 o 
 -10  14   9       15.05       17.54     15.27 o 
  -8  14   9       47.08       44.81      7.89 o 
  -6  14   9       25.07       22.70      8.88 o 
  -4  14   9        1.88       -3.83     15.09 o 
  -2  14   9       16.11       13.41      9.48 o 
   0  14   9       46.85       78.83     11.85 o 
   2  14   9       14.42       25.15      9.48 o 
   4  14   9       11.63        4.02     12.80 o 
   6  14   9        7.34       -6.71     11.06 o 
   8  14   9        1.60      -10.06     16.76 o 
  -9  15   9       23.26       26.82     23.47 o 
  -7  15   9       13.21       10.06      9.48 o 
  -5  15   9       29.47       13.78     10.47 o 
  -3  15   9        0.34       -3.35      9.48 o 
  -1  15   9      307.31      311.81     16.60 o 
   1  15   9        6.87       10.06      9.48 o 
   3  15   9        0.47       -9.48      9.48 o 
   5  15   9        1.83        0.75     10.47 o 
   7  15   9        3.53      -10.06     13.41 o 
  -8  16   9        0.56       -3.35      9.48 o 
  -6  16   9        7.21        0.75     10.47 o 
  -4  16   9        0.02       -1.12     10.47 o 
  -2  16   9        0.05        0.00      9.48 o 
   0  16   9       19.22        0.00     13.41 o 
   2  16   9       30.86       24.59     10.47 o 
   4  16   9       11.02        0.00     15.09 o 
   6  16   9        0.68       16.76     20.12 o 
  -5  17   9        0.82       -5.22     10.47 o 
  -3  17   9       24.03       10.06     11.85 o 
  -1  17   9       25.97       21.79     11.85 o 
   1  17   9       38.22       23.47     12.88 o 
   3  17   9       41.21       32.92     12.88 o 
 -14   0  10        4.44        0.00      9.48 o 
 -12   0  10       21.34        6.71      7.11 o 
 -10   0  10       55.89       68.77      9.48 o 
  -8   0  10       64.95       83.82     10.06 o 
  -6   0  10     1087.59     1183.54     50.29 o 
  -4   0  10     4874.22     4969.97    137.51 o 
  -2   0  10    23801.03    26648.23    723.09 o 
   0   0  10       56.07       55.88      5.58 o 
   2   0  10      853.29      863.43     26.08 o 
   4   0  10     1733.02     1762.78     67.06 o 
   6   0  10        1.68       -1.68      4.74 o 
   8   0  10        0.12        3.35      7.11 o 
  10   0  10        0.42        2.87     15.09 o 
  12   0  10       28.83       24.21     10.47 o 
 -15   1  10        1.32        1.68      9.48 o 
 -13   1  10       47.24       46.46      6.71 o 
 -11   1  10       54.93       50.75      6.71 o 
  -9   1  10        0.14       -1.12      3.87 o 
  -7   1  10        2.53        5.59      4.21 o 
  -5   1  10      711.92      643.76     15.09 o 
  -3   1  10    14813.92    16359.03    410.86 o 
  -1   1  10       51.77       37.69      3.87 o 
   1   1  10      245.99      249.82      6.71 o 
   3   1  10     1756.17     1754.49     45.70 o 
   5   1  10     1968.11     2111.84     79.98 o 
   7   1  10      862.18      913.66     18.27 o 
   9   1  10        6.53        3.58      5.33 o 
  11   1  10       35.97       40.55      6.71 o 
  13   1  10       17.34        3.35     10.47 o 
 -14   2  10        6.52       -6.71     13.41 o 
 -12   2  10       24.59       41.17      6.90 o 
 -10   2  10        8.81        1.44      4.88 o 
  -8   2  10      140.63      154.59      6.71 o 
  -6   2  10      494.92      517.05     14.75 o 
  -4   2  10      980.42     1075.85     23.47 o 
  -2   2  10     1582.14     1760.71     35.20 o 
   0   2  10       37.49       18.25      4.84 o 
   2   2  10      105.11      111.70      5.03 o 
   4   2  10       58.37       77.48      4.02 o 
   6   2  10      438.90      491.63     12.49 o 
   8   2  10       50.25       45.55      5.58 o 
  10   2  10        4.62        8.86      5.69 o 
  12   2  10        6.64       24.21     10.47 o 
 -13   3  10       11.95        3.35      9.48 o 
 -11   3  10        7.97        6.23      8.05 o 
  -9   3  10      157.37      148.76      7.74 o 
  -7   3  10        7.20       26.80      4.75 o 
  -5   3  10     4180.67     4134.43     81.72 o 
  -3   3  10     5931.24     6174.22    120.70 o 
  -1   3  10       22.40        9.22      3.39 o 
   1   3  10       18.64       15.09      3.35 o 
   3   3  10      705.59      781.06     16.64 o 
   5   3  10      911.34      984.56     20.90 o 
   7   3  10        3.82        5.59      4.39 o 
   9   3  10       59.09       62.17      6.90 o 
  11   3  10       18.69       15.09     18.44 o 
 -14   4  10        1.91        0.00      9.48 o 
 -12   4  10       22.85       26.79      6.90 o 
 -10   4  10       37.72       28.65      6.28 o 
  -8   4  10      347.89      393.25     15.27 o 
  -6   4  10        2.75        3.69      3.95 o 
  -4   4  10     4523.77     4105.73    108.71 o 
  -2   4  10      964.86     1118.17     23.47 o 
   0   4  10     2213.37     2303.55     41.98 o 
   2   4  10        5.66        9.22      4.36 o 
   4   4  10     1493.03     1685.49     30.86 o 
   6   4  10        0.41       -3.35      4.88 o 
   8   4  10      165.10      136.34      7.67 o 
  10   4  10        0.01        0.00     11.73 o 
  12   4  10        2.05       -9.48      9.48 o 
 -13   5  10        1.26       -3.35      9.48 o 
 -11   5  10       13.30        8.05      6.90 o 
  -9   5  10        0.00        3.73      4.39 o 
  -7   5  10      149.80      169.28      8.88 o 
  -5   5  10       53.50       84.85      6.78 o 
  -3   5  10      707.68      829.12     16.49 o 
  -1   5  10     1189.58     1248.06     23.99 o 
   1   5  10        0.10       -2.68      3.00 o 
   3   5  10      231.08      193.17      6.00 o 
   5   5  10      149.94      191.04      7.85 o 
   7   5  10      875.13      852.42     20.01 o 
   9   5  10      126.85      159.28     14.22 o 
  11   5  10       14.35       19.00     25.15 o 
 -12   6  10      102.98      119.24     14.22 o 
 -10   6  10       81.44       88.63      6.82 o 
  -8   6  10        3.31       -1.92      4.88 o 
  -6   6  10     1462.97     1540.17     33.47 o 
  -4   6  10       22.94       15.65      3.67 o 
  -2   6  10     5422.05     5504.12     88.45 o 
   0   6  10       88.16       84.89      4.71 o 
   2   6  10     1873.56     1924.83     35.36 o 
   4   6  10       94.62       99.01      4.71 o 
   6   6  10      188.66      181.84      7.85 o 
   8   6  10       72.48       67.90      8.88 o 
  10   6  10       32.29       35.94     10.05 o 
 -13   7  10        0.48        0.00     16.76 o 
 -11   7  10       77.45       87.81     10.58 o 
  -9   7  10        4.28        6.71      5.48 o 
  -7   7  10       15.13       26.03      6.93 o 
  -5   7  10     2564.47     2577.54     47.90 o 
  -3   7  10       19.70       25.79      3.67 o 
  -1   7  10      175.95      164.34      4.88 o 
   1   7  10        9.74        5.03      4.29 o 
   3   7  10        4.14       16.76      5.32 o 
   5   7  10      261.02      283.36     10.85 o 
   7   7  10       22.21       23.47      4.81 o 
   9   7  10       20.87       10.06      7.74 o 
  11   7  10       18.61       26.63     10.21 o 
 -12   8  10      136.41      171.67     17.66 o 
 -10   8  10        2.37       -9.48      9.48 o 
  -8   8  10      397.40      357.60     12.80 o 
  -6   8  10       41.74       45.87      6.14 o 
  -4   8  10      173.26      173.33      6.00 o 
  -2   8  10      112.11       99.27      5.33 o 
   0   8  10      367.59      391.28     10.41 o 
   2   8  10       33.23       47.30      5.03 o 
   4   8  10        3.75       14.90      4.39 o 
   6   8  10        0.83       -0.96      4.88 o 
   8   8  10      197.11      177.51     10.23 o 
  10   8  10        8.97       -1.92      8.25 o 
  12   8  10       52.70       90.53     26.82 o 
 -11   9  10      142.78      144.60     16.09 o 
  -9   9  10      102.02      103.17     10.45 o 
  -7   9  10      196.70      171.54      7.85 o 
  -5   9  10       71.97       91.24      6.48 o 
  -3   9  10        3.96       -3.61      3.61 o 
  -1   9  10      496.21      531.55     18.97 o 
   1   9  10      161.54      188.79      6.71 o 
   3   9  10      154.59      150.69      6.71 o 
   5   9  10        2.61       -1.44      4.88 o 
   7   9  10      619.01      621.95     23.71 o 
   9   9  10        1.19       -7.74      7.74 o 
  11   9  10       21.19      -10.67     12.88 o 
 -12  10  10       66.04       76.17     15.27 o 
 -10  10  10       55.10       57.18     14.22 o 
  -8  10  10        0.65       -4.19      5.73 o 
  -6  10  10      213.86      167.06      6.77 o 
  -4  10  10       56.90       64.15      6.71 o 
  -2  10  10      313.18      310.22     14.22 o 
   0  10  10      566.80      520.47     20.12 o 
   2  10  10      349.41      314.44     10.06 o 
   4  10  10      190.60      187.43      7.85 o 
   6  10  10        0.70       -2.84      8.02 o 
   8  10  10       16.01        1.68      9.48 o 
  10  10  10       25.52       18.44      8.38 o 
 -11  11  10       29.98       21.79     14.22 o 
  -9  11  10      103.58      120.81     14.99 o 
  -7  11  10       39.91       46.67      6.19 o 
  -5  11  10      322.12      352.77     14.73 o 
  -3  11  10       24.65       20.12      8.05 o 
  -1  11  10        3.11       -3.35      7.11 o 
   1  11  10       89.48       98.10      9.28 o 
   3  11  10       11.20       11.02      6.29 o 
   5  11  10      124.28      142.42     15.43 o 
   7  11  10        1.03       -8.38      9.48 o 
   9  11  10       39.42       26.52     12.88 o 
 -10  12  10        2.74        0.30     12.88 o 
  -8  12  10       50.38       40.57      7.89 o 
  -6  12  10        0.80       -5.24      5.24 o 
  -4  12  10        9.29        5.75      8.05 o 
  -2  12  10        9.12        6.71      8.05 o 
   0  12  10       84.04       95.79     13.41 o 
   2  12  10      133.50      143.50     10.12 o 
   4  12  10        1.79       -5.33      5.33 o 
   6  12  10        2.51       -6.28      6.28 o 
   8  12  10        8.22       11.73     11.85 o 
  -9  13  10       12.50       17.68     12.88 o 
  -7  13  10       62.35       76.09      7.78 o 
  -5  13  10        1.75        3.35      8.05 o 
  -3  13  10        6.29        5.27      8.05 o 
  -1  13  10       30.96       27.49     16.76 o 
   1  13  10      147.87      144.83     18.44 o 
   3  13  10       29.32       11.18      7.74 o 
   5  13  10        9.32        1.12      7.74 o 
   7  13  10       10.01        1.68      9.48 o 
 -10  14  10       13.15       14.44     15.27 o 
  -8  14  10        3.02        7.54      8.58 o 
  -6  14  10       49.78       47.36     10.47 o 
  -4  14  10        3.90       -8.05      8.05 o 
  -2  14  10        1.23       -1.68      9.48 o 
   0  14  10        1.10       -1.68     11.73 o 
   2  14  10       10.87       11.73      9.48 o 
   4  14  10        9.45       12.29      7.74 o 
   6  14  10        0.02       -7.74      7.74 o 
   8  14  10        0.36       -3.35     16.76 o 
  -9  15  10       35.15       10.06     23.47 o 
  -7  15  10        0.85       -3.35      9.48 o 
  -5  15  10        1.84       -9.48      9.48 o 
  -3  15  10       17.70        0.00      9.48 o 
  -1  15  10       84.69       70.02     12.88 o 
   1  15  10       56.82       58.43     11.85 o 
   3  15  10       14.95       15.27     13.41 o 
   5  15  10        1.87      -13.41     16.76 o 
   7  15  10        0.50       13.41     16.76 o 
  -8  16  10        1.88       -3.35      9.48 o 
  -6  16  10        4.50       -4.02     11.16 o 
  -4  16  10       41.92       53.34     12.88 o 
  -2  16  10        0.07       -9.48      9.48 o 
   0  16  10       27.15       28.50     11.85 o 
   2  16  10        6.68       -5.03      9.48 o 
   4  16  10        2.38       -2.98     10.47 o 
   6  16  10        7.65       13.41     20.12 o 
  -5  17  10        0.00      -16.76     16.76 o 
  -3  17  10        0.25      -11.73     11.73 o 
  -1  17  10        3.51      -10.47     10.47 o 
   1  17  10       10.17      -13.41     13.41 o 
   3  17  10        0.04       -6.71     16.76 o 
 -15   1  11        0.37        8.38     15.09 o 
 -13   1  11       19.60       21.46      9.96 o 
 -11   1  11        0.47        0.84      5.03 o 
  -9   1  11        7.20        3.83      4.88 o 
  -7   1  11        1.50        6.71      4.74 o 
  -5   1  11      663.16      764.37     16.76 o 
  -3   1  11     7433.72     8337.66    160.94 o 
  -1   1  11     5060.09     5122.26    133.08 o 
   1   1  11     1349.64     1384.33     28.50 o 
   3   1  11     1415.32     1455.92     29.73 o 
   5   1  11       66.97       71.29      7.26 o 
   7   1  11       61.35       75.66      6.14 o 
   9   1  11        0.34       -0.84      5.03 o 
  11   1  11        1.40       -3.35      6.29 o 
  13   1  11        7.51       11.92     10.47 o 
 -14   2  11       14.19       19.00      7.74 o 
 -12   2  11       28.15       30.18      6.90 o 
 -10   2  11       80.01       98.57     10.47 o 
  -8   2  11      341.20      299.05     10.21 o 
  -6   2  11      174.57      159.28      7.74 o 
  -4   2  11     1910.00     1929.47     40.65 o 
  -2   2  11     3273.18     3326.33     65.38 o 
   0   2  11     2813.96     2787.96     56.14 o 
   2   2  11     2203.13     2176.76    112.32 o 
   4   2  11        8.37        0.84      3.35 o 
   6   2  11       67.77       83.14      5.69 o 
   8   2  11       13.70       22.13      5.33 o 
  10   2  11       29.25       34.53     10.51 o 
  12   2  11        7.53        0.00      9.48 o 
 -15   3  11       15.17        6.71     13.41 o 
 -13   3  11        9.37       20.79      6.90 o 
 -11   3  11      101.10      108.28     30.18 o 
  -9   3  11      543.20      514.28     15.49 o 
  -7   3  11        1.53       -3.35      4.74 o 
  -5   3  11      143.68      179.50      7.74 o 
  -3   3  11    10560.94    11364.91    219.61 o 
  -1   3  11     2752.61     2953.10     58.67 o 
   1   3  11       66.74       58.07      5.03 o 
   3   3  11      234.44      254.19      7.41 o 
   5   3  11      319.11      323.83     10.85 o 
   7   3  11      303.26      294.94     12.62 o 
   9   3  11      403.75      405.32     13.27 o 
  11   3  11       11.26        0.00      9.48 o 
 -14   4  11       16.30       14.53     10.47 o 
 -12   4  11       45.62       39.03      8.05 o 
 -10   4  11      195.95      198.28      8.88 o 
  -8   4  11       35.12       42.58      8.05 o 
  -6   4  11     3173.14     2889.88    111.37 o 
  -4   4  11       46.92       71.36      5.03 o 
  -2   4  11      387.33      371.04     10.06 o 
   0   4  11        0.23        8.57      7.80 o 
   2   4  11      518.20      441.34     13.14 o 
   4   4  11        3.58       -0.84      3.35 o 
   6   4  11        1.01       -1.92      4.88 o 
   8   4  11        6.44        5.67      5.15 o 
  10   4  11       40.95       39.31     10.47 o 
  12   4  11        4.13        4.10     10.47 o 
 -13   5  11       27.11       28.69     13.41 o 
 -11   5  11      104.21      107.74     20.12 o 
  -9   5  11      135.73      144.75     15.09 o 
  -7   5  11       28.39       53.33      6.90 o 
  -5   5  11     1775.11     1736.96     36.82 o 
  -3   5  11      595.83      638.63     15.09 o 
  -1   5  11     5615.31     5599.49     97.76 o 
   1   5  11     6580.65     6241.87    122.38 o 
   3   5  11     1240.91     1266.61     26.82 o 
   5   5  11        2.39       -4.88      4.88 o 
   7   5  11      613.15      591.98     16.70 o 
   9   5  11       82.61       87.30     11.85 o 
  11   5  11      101.39      166.79     16.60 o 
 -12   6  11       91.56      157.58     23.47 o 
 -10   6  11      199.27      147.26      9.42 o 
  -8   6  11      199.30      207.99      8.88 o 
  -6   6  11        4.30        0.75      4.39 o 
  -4   6  11     1712.90     1825.39     51.36 o 
  -2   6  11      108.33      115.43      4.26 o 
   0   6  11     3979.25     3919.39     69.56 o 
   2   6  11      119.78      126.29      6.14 o 
   4   6  11        9.12        6.10      4.02 o 
   6   6  11        7.20       -4.54      4.59 o 
   8   6  11       33.18       32.57      6.90 o 
  10   6  11       67.53       77.11     12.88 o 
 -13   7  11       11.92       13.41     16.76 o 
 -11   7  11       36.59       37.42     16.76 o 
  -9   7  11       32.82       39.11      7.25 o 
  -7   7  11        3.58        5.93      5.15 o 
  -5   7  11       99.93       97.14     13.55 o 
  -3   7  11      661.44      746.21     15.84 o 
  -1   7  11      415.67      498.72     12.00 o 
   1   7  11      586.91      646.07     16.94 o 
   3   7  11      236.90      207.05      6.77 o 
   5   7  11       65.89       80.24      6.90 o 
   7   7  11       45.46       52.82      6.38 o 
   9   7  11        5.01       -7.74      7.74 o 
  11   7  11        0.01       -7.69     10.21 o 
 -12   8  11       19.88       21.03     12.88 o 
 -10   8  11       13.80        7.38      6.90 o 
  -8   8  11      357.04      327.45     12.80 o 
  -6   8  11      521.93      496.43     14.18 o 
  -4   8  11        0.25       -0.56      3.67 o 
  -2   8  11       79.08       71.29      6.29 o 
   0   8  11       12.90       13.41      4.39 o 
   2   8  11      415.47      393.97     12.80 o 
   4   8  11        7.57        4.79      4.88 o 
   6   8  11       72.73       90.05     10.16 o 
   8   8  11       24.99       15.65     10.01 o 
  10   8  11       22.85       -5.59      9.68 o 
 -11   9  11       14.20       -2.24     10.47 o 
  -9   9  11       64.88       82.36     14.67 o 
  -7   9  11       87.76       86.46      7.85 o 
  -5   9  11       26.69       29.38      5.24 o 
  -3   9  11        7.10       -0.84      3.67 o 
  -1   9  11      581.33      616.01     21.79 o 
   1   9  11      417.98      352.19     10.06 o 
   3   9  11      239.32      209.56      8.38 o 
   5   9  11       43.03       29.47      8.05 o 
   7   9  11      127.90      144.84     30.18 o 
   9   9  11       46.41       40.63     10.21 o 
  11   9  11      174.99      224.64     26.82 o 
 -12  10  11       39.30       52.76     15.09 o 
 -10  10  11       65.28       60.70     14.22 o 
  -8  10  11       19.26       14.34      7.25 o 
  -6  10  11       16.53       27.22      5.24 o 
  -4  10  11      176.65      177.03      6.48 o 
  -2  10  11        5.73       10.06      7.11 o 
   0  10  11      114.47      108.99      9.48 o 
   2  10  11       10.58        0.84      5.03 o 
   4  10  11       43.35       39.38      6.14 o 
   6  10  11        7.30        0.30      6.28 o 
   8  10  11       49.61       31.67     10.47 o 
 -11  11  11       10.08       20.12     14.22 o 
  -9  11  11        0.11       -7.19      7.19 o 
  -7  11  11       90.67      138.55      9.28 o 
  -5  11  11      116.41      121.19      9.10 o 
  -3  11  11       32.44       11.02      8.05 o 
  -1  11  11      386.26      404.60     17.66 o 
   1  11  11     1489.07     1498.83     47.42 o 
   3  11  11      146.76      132.20      7.89 o 
   5  11  11      237.37      225.83     16.88 o 
   7  11  11        4.79        1.68      9.48 o 
   9  11  11       37.13       46.94     12.88 o 
 -10  12  11       14.03       12.80     12.88 o 
  -8  12  11      203.51      191.97     10.85 o 
  -6  12  11        1.53        3.16      5.24 o 
  -4  12  11        5.68       -3.35      8.05 o 
  -2  12  11       37.89       21.79      9.48 o 
   0  12  11      136.46      158.22     11.85 o 
   2  12  11       30.25       15.09      9.48 o 
   4  12  11        1.10        0.96      5.69 o 
   6  12  11       22.43       15.84     11.28 o 
   8  12  11        7.95        8.38     11.85 o 
  -9  13  11       19.47       19.75      9.29 o 
  -7  13  11       59.99       74.06      8.43 o 
  -5  13  11       48.08       61.71      8.25 o 
  -3  13  11       12.86       16.76      9.48 o 
  -1  13  11        8.19        3.35      9.48 o 
   1  13  11       44.40       48.98     10.47 o 
   3  13  11      299.42      299.57     15.27 o 
   5  13  11        0.07        0.67      6.90 o 
   7  13  11        4.81        1.49     10.47 o 
 -10  14  11        5.17      -11.89     12.88 o 
  -8  14  11        9.25       -1.44      8.25 o 
  -6  14  11        4.12        5.51      8.25 o 
  -4  14  11       15.69       12.29     10.47 o 
  -2  14  11        3.17       -1.68      9.48 o 
   0  14  11      171.66      162.95     16.76 o 
   2  14  11        1.37       -9.48      9.48 o 
   4  14  11        5.75       -6.71     10.06 o 
   6  14  11        0.00        7.66      8.25 o 
  -9  15  11        0.05       10.06     20.12 o 
  -7  15  11       17.04       16.76      9.48 o 
  -5  15  11       22.94       30.18     11.85 o 
  -3  15  11       14.63       27.94     10.47 o 
  -1  15  11        0.94      -10.06     10.06 o 
   1  15  11      200.18      193.15     14.22 o 
   3  15  11       24.50       22.72     10.47 o 
   5  15  11       56.30       60.35     16.76 o 
  -6  16  11        8.97        5.99      9.65 o 
  -4  16  11        1.08        1.49     10.47 o 
  -2  16  11        4.85       -5.03      9.48 o 
   0  16  11       25.70       54.87     12.88 o 
   2  16  11        0.01       -9.48      9.48 o 
   4  16  11        6.18       18.11     11.16 o 
  -5  17  11        0.86      -20.12     20.12 o 
  -3  17  11        0.32       -3.35     16.76 o 
  -1  17  11        0.64       -1.68     11.85 o 
   1  17  11       30.21       16.76     16.76 o 
   3  17  11      104.91      140.82     26.82 o 
 -14   0  12       12.45        0.00     13.41 o 
 -12   0  12      273.44      249.89     14.22 o 
 -10   0  12       20.50       20.12      7.11 o 
  -8   0  12      217.60      221.29     16.76 o 
  -6   0  12      772.54      724.21     33.53 o 
  -4   0  12    16802.92    17624.22    481.27 o 
  -2   0  12      935.56      952.39     28.45 o 
   0   0  12     4847.10     4430.82    123.28 o 
   2   0  12     1129.51     1138.58     33.19 o 
   4   0  12      105.57      109.15      8.05 o 
   6   0  12      265.97      258.56     11.85 o 
   8   0  12       67.57      100.58      9.48 o 
  10   0  12        0.24       -3.35      8.05 o 
  12   0  12        9.13        5.03      9.48 o 
 -15   1  12        1.65      -11.73     11.73 o 
 -13   1  12        0.44        1.83      6.28 o 
 -11   1  12      376.18      339.75     12.16 o 
  -9   1  12       66.99       75.98      8.17 o 
  -7   1  12      371.31      350.44     14.22 o 
  -5   1  12      190.76      182.24      6.71 o 
  -3   1  12     3411.98     3679.25     72.91 o 
  -1   1  12    28799.50    32367.39    620.27 o 
   1   1  12        1.98        0.84      3.35 o 
   3   1  12     1519.98     1529.32     36.78 o 
   5   1  12       75.20       83.87      5.69 o 
   7   1  12        1.24       -1.12      4.39 o 
   9   1  12       31.62       26.80      5.69 o 
  11   1  12        1.18       -0.30      6.28 o 
 -14   2  12       48.22       63.45      8.88 o 
 -12   2  12       33.11       49.55      7.74 o 
 -10   2  12        1.37        5.03      7.11 o 
  -8   2  12       27.89       35.92      7.11 o 
  -6   2  12        6.33        8.94      3.87 o 
  -4   2  12       98.07      131.15      5.03 o 
  -2   2  12    26683.51    29411.16    564.95 o 
   0   2  12     1138.00     1193.53     25.15 o 
   2   2  12       10.96       22.72      3.35 o 
   4   2  12       52.16       69.59      5.33 o 
   6   2  12       10.10        6.33      4.39 o 
   8   2  12      142.73      139.39      8.25 o 
  10   2  12       25.60       25.15      6.90 o 
  12   2  12        0.01      -10.47     10.47 o 
 -15   3  12        1.14        6.71     13.41 o 
 -13   3  12        2.84        4.69      6.90 o 
 -11   3  12      143.59      134.93     10.47 o 
  -9   3  12       23.03       25.15      7.11 o 
  -7   3  12      147.99      147.83      9.48 o 
  -5   3  12        1.99       -1.12      3.87 o 
  -3   3  12     2565.05     2780.83     55.32 o 
  -1   3  12     1059.58      986.24     21.79 o 
   1   3  12     2660.06     2426.62     64.85 o 
   3   3  12      138.26      160.05      6.14 o 
   5   3  12        0.30       -3.83      4.88 o 
   7   3  12       48.96       67.10      6.90 o 
   9   3  12       29.25       29.17      6.90 o 
  11   3  12       17.87       30.55     11.73 o 
 -14   4  12       15.67        8.94     10.47 o 
 -12   4  12      103.17      131.97     26.82 o 
 -10   4  12       58.85       77.11     10.47 o 
  -8   4  12       87.27       86.00      8.05 o 
  -6   4  12      203.65      156.67      7.74 o 
  -4   4  12     1405.99     1539.11     31.85 o 
  -2   4  12        0.00        1.68      3.39 o 
   0   4  12       88.46       95.26      6.38 o 
   2   4  12       58.18       67.50      5.81 o 
   4   4  12      221.07      255.24     10.47 o 
   6   4  12      156.29      151.09     12.69 o 
   8   4  12       79.33       95.56      8.88 o 
  10   4  12        6.14        6.71      9.48 o 
  12   4  12       15.49       16.76     16.76 o 
 -13   5  12        9.15       21.61     10.47 o 
 -11   5  12       50.70       62.44     10.47 o 
  -9   5  12        3.35        0.67      5.58 o 
  -7   5  12      128.10      130.76      9.48 o 
  -5   5  12      113.09      101.49      6.90 o 
  -3   5  12     2713.63     2670.34     53.65 o 
  -1   5  12     3202.05     3365.33     67.06 o 
   1   5  12        0.66       -3.35      3.35 o 
   3   5  12       17.82       -0.84      3.35 o 
   5   5  12       15.05       10.06      5.58 o 
   7   5  12      129.40      117.72      7.25 o 
   9   5  12       36.57       35.76     10.47 o 
  11   5  12        3.36       -3.35      9.48 o 
 -12   6  12       95.94      140.82     20.12 o 
 -10   6  12      288.87      328.39     15.27 o 
  -8   6  12      147.32      137.67      8.25 o 
  -6   6  12      497.31      500.96     13.41 o 
  -4   6  12        5.72        0.67      3.95 o 
  -2   6  12       35.70       33.85      4.50 o 
   0   6  12      386.65      369.59     10.06 o 
   2   6  12      205.98      179.67      6.71 o 
   4   6  12      114.08      110.74      6.14 o 
   6   6  12       47.20       45.79      8.05 o 
   8   6  12       21.24       22.13      6.90 o 
  10   6  12       10.76       -3.73     10.47 o 
 -13   7  12        5.11        6.71     16.76 o 
 -11   7  12       30.13       33.06      8.05 o 
  -9   7  12      135.41      118.47     17.91 o 
  -7   7  12      192.04      183.73     10.47 o 
  -5   7  12      261.97      254.62      9.11 o 
  -3   7  12      289.05      298.48      8.00 o 
  -1   7  12      487.08      442.53     10.50 o 
   1   7  12     1597.04     1611.91     33.92 o 
   3   7  12      115.27       96.04      7.26 o 
   5   7  12      149.16      123.95      6.90 o 
   7   7  12       31.78       25.06      8.71 o 
   9   7  12       78.82       59.87     11.85 o 
 -12   8  12       35.75       57.00     16.76 o 
 -10   8  12      260.36      253.26     11.79 o 
  -8   8  12      251.68      207.90      9.76 o 
  -6   8  12       45.98       50.58      7.25 o 
  -4   8  12       83.78      101.75      5.96 o 
  -2   8  12      448.64      439.68     11.73 o 
   0   8  12      318.59      305.31     10.06 o 
   2   8  12      145.12      121.70      6.71 o 
   4   8  12      173.16      202.93      7.85 o 
   6   8  12       11.42       14.85      8.05 o 
   8   8  12        3.50       -9.48      9.48 o 
  10   8  12        1.75      -10.47     10.47 o 
 -11   9  12       51.31       88.70     15.27 o 
  -9   9  12        6.09       -2.68      6.90 o 
  -7   9  12        2.18        5.51      5.69 o 
  -5   9  12        7.28        2.68      4.50 o 
  -3   9  12      207.10      204.66      8.38 o 
  -1   9  12       46.64       71.67      7.74 o 
   1   9  12      119.51      113.42     11.13 o 
   3   9  12      224.49      154.06      6.71 o 
   5   9  12        6.68        4.47      6.00 o 
   7   9  12       17.95       18.68     13.41 o 
   9   9  12      125.20      140.82     23.47 o 
 -12  10  12       32.31       -3.35     20.12 o 
 -10  10  12      209.26      172.38      9.76 o 
  -8  10  12       15.23       12.70      7.25 o 
  -6  10  12      365.68      310.23      9.81 o 
  -4  10  12       34.88       23.31      5.69 o 
  -2  10  12      408.93      390.38     13.55 o 
   0  10  12      246.39      227.99     11.85 o 
   2  10  12       10.99       -5.03      5.03 o 
   4  10  12      219.18      229.78      9.11 o 
   6  10  12       18.09       18.11      6.90 o 
   8  10  12        9.11        5.03      9.48 o 
 -11  11  12       15.01        2.74     12.88 o 
  -9  11  12       31.16       14.94      7.67 o 
  -7  11  12        1.37       -4.13      6.14 o 
  -5  11  12      132.61      127.38      8.43 o 
  -3  11  12        0.54       -5.81      5.81 o 
  -1  11  12       36.60       67.49     11.73 o 
   1  11  12      246.40      251.51     14.22 o 
   3  11  12       10.81       11.26      5.69 o 
   5  11  12      343.07      258.34     11.90 o 
   7  11  12       21.12        6.71      9.48 o 
   9  11  12       17.12        8.94     10.47 o 
 -10  12  12       30.06       15.09     14.22 o 
  -8  12  12      210.60      174.04     10.85 o 
  -6  12  12       16.36       15.42      6.90 o 
  -4  12  12        0.00       -0.30      6.39 o 
  -2  12  12        8.31       13.41      9.48 o 
   0  12  12        2.74       -0.48      8.05 o 
   2  12  12       81.08      103.38     16.76 o 
   4  12  12       12.12        8.25      6.14 o 
   6  12  12       31.01       37.54      8.25 o 
   8  12  12        2.46      -10.06     11.85 o 
  -9  13  12        1.98       -3.51      7.93 o 
  -7  13  12      240.26      239.67     12.16 o 
  -5  13  12        2.88        6.04      6.90 o 
  -3  13  12       93.07       86.51     12.88 o 
  -1  13  12       29.09       38.76      9.48 o 
   1  13  12       10.21       23.47     16.76 o 
   3  13  12      176.73      163.35     12.88 o 
   5  13  12        1.15       -2.24      8.96 o 
   7  13  12       35.97       28.50     11.85 o 
 -10  14  12       41.72       42.30     15.27 o 
  -8  14  12        4.26       -3.35      9.48 o 
  -6  14  12       80.16       98.83     10.21 o 
  -4  14  12       91.95      108.10     12.88 o 
  -2  14  12        4.27        1.68      9.48 o 
   0  14  12        2.07       -8.38     11.73 o 
   2  14  12       64.71       69.74     13.41 o 
   4  14  12        0.44       -6.71      9.48 o 
   6  14  12        0.31        1.68      8.25 o 
  -9  15  12       11.48        6.71     13.41 o 
  -7  15  12       79.63      120.79     14.22 o 
  -5  15  12      130.98      156.47     11.61 o 
  -3  15  12       11.19       20.12     11.85 o 
  -1  15  12       16.16        7.45     10.47 o 
   1  15  12        7.86        1.49     16.76 o 
   3  15  12        2.99       -5.03     18.44 o 
   5  15  12       64.66       67.06     16.76 o 
  -6  16  12        9.93       -1.26      8.99 o 
  -4  16  12       25.82       11.55     16.76 o 
  -2  16  12        4.16        0.37     11.73 o 
   0  16  12        5.39       -7.82     10.47 o 
   2  16  12       21.88       23.47     11.85 o 
   4  16  12        2.97        6.71     11.85 o 
 -15   1  13        0.02       13.41     13.41 o 
 -13   1  13        4.90        5.03      6.90 o 
 -11   1  13       10.80       18.11      6.90 o 
  -9   1  13       14.18       20.12      5.81 o 
  -7   1  13      260.75      293.84     11.85 o 
  -5   1  13      349.68      342.50     10.06 o 
  -3   1  13     2466.76     2807.66     57.00 o 
  -1   1  13     1965.31     1901.19     77.48 o 
   1   1  13       22.18       25.70      3.39 o 
   3   1  13      237.69      177.76      9.48 o 
   5   1  13       28.04       30.85      5.03 o 
   7   1  13       48.26       55.28      6.14 o 
   9   1  13        0.30       -5.79      6.28 o 
  11   1  13        2.21       -0.34      6.90 o 
 -14   2  13        9.95        5.59      7.74 o 
 -12   2  13      287.27      308.12     12.80 o 
 -10   2  13      722.33      710.85     35.20 o 
  -8   2  13      203.16      191.81     10.47 o 
  -6   2  13      258.78      288.80     10.21 o 
  -4   2  13      857.40     1032.25     23.01 o 
  -2   2  13      947.71      946.23     20.12 o 
   0   2  13      111.87      159.31      6.71 o 
   2   2  13     1064.25     1098.99     27.10 o 
   4   2  13        7.98       12.45      4.88 o 
   6   2  13      116.49      112.42      8.32 o 
   8   2  13        4.66        5.59      5.81 o 
  10   2  13        5.26       -1.71      7.25 o 
  12   2  13        1.99       -0.37     18.44 o 
 -15   3  13        2.22       10.06     13.41 o 
 -13   3  13        0.10       -4.69      6.90 o 
 -11   3  13       54.05       59.44     15.09 o 
  -9   3  13      723.51      688.13     23.71 o 
  -7   3  13        4.93       10.73      5.58 o 
  -5   3  13        3.18       -1.12      5.80 o 
  -3   3  13       50.93      101.20      5.81 o 
  -1   3  13     5545.34     5533.04    108.97 o 
   1   3  13      148.28      135.18      6.14 o 
   3   3  13       41.08       43.76      5.81 o 
   5   3  13        6.32        9.10      4.88 o 
   7   3  13       13.81       14.02      6.28 o 
   9   3  13       13.81        9.72      6.90 o 
  11   3  13        2.30        4.47     10.47 o 
 -14   4  13      113.09      106.64     16.76 o 
 -12   4  13      133.60      123.92     25.15 o 
 -10   4  13      577.60      640.65     22.43 o 
  -8   4  13       31.50       39.56      8.05 o 
  -6   4  13      199.25      213.32      8.88 o 
  -4   4  13      379.22      386.12     11.61 o 
  -2   4  13       70.36       84.16      5.03 o 
   0   4  13      294.57      301.34      8.72 o 
   2   4  13     1990.22     1803.79     43.85 o 
   4   4  13        8.76        6.71      8.38 o 
   6   4  13      156.30      160.78      8.25 o 
   8   4  13       22.79       36.39      7.25 o 
  10   4  13       16.21        6.33     10.47 o 
 -13   5  13        2.24        3.35     13.41 o 
 -11   5  13       33.11       52.24      8.63 o 
  -9   5  13       95.42      109.32     10.47 o 
  -7   5  13       25.96       26.82      7.11 o 
  -5   5  13      138.41      112.72      6.90 o 
  -3   5  13      209.58      226.21      7.41 o 
  -1   5  13      931.35     1016.97     23.01 o 
   1   5  13       80.00       71.58      5.69 o 
   3   5  13      148.37      102.65      5.92 o 
   5   5  13       95.31       90.58      8.38 o 
   7   5  13        3.18        9.22      5.73 o 
   9   5  13       13.65       10.39      7.19 o 
  11   5  13        3.66        4.84     10.47 o 
 -12   6  13      731.06      796.02     28.15 o 
 -10   6  13     1226.29     1181.42     39.06 o 
  -8   6  13      318.85      295.39     14.22 o 
  -6   6  13       36.66       46.11      6.90 o 
  -4   6  13      371.11      366.77     11.61 o 
  -2   6  13        0.13       -3.35      3.35 o 
   0   6  13      130.41      114.90      6.71 o 
   2   6  13       88.70      100.71      5.69 o 
   4   6  13        6.52        3.35      5.58 o 
   6   6  13       26.89       26.82      8.05 o 
   8   6  13        1.99        0.84      5.48 o 
  10   6  13        0.34       -7.08     10.47 o 
 -13   7  13       52.60       46.94     16.76 o 
 -11   7  13       16.83       25.42     10.06 o 
  -9   7  13       46.88       42.60      8.63 o 
  -7   7  13        9.46       -1.68      8.30 o 
  -5   7  13       33.91       27.94      5.33 o 
  -3   7  13       19.07       20.96      5.03 o 
  -1   7  13     2030.02     2104.03     43.59 o 
   1   7  13       51.98       69.66      6.71 o 
   3   7  13      103.19      106.20      6.66 o 
   5   7  13      370.03      329.10     15.27 o 
   7   7  13       34.08       36.88      8.05 o 
   9   7  13       34.91       11.92     10.47 o 
 -12   8  13       99.92      107.29     20.12 o 
 -10   8  13      250.71      250.17     11.29 o 
  -8   8  13       18.54       17.43      6.90 o 
  -6   8  13        1.34        9.03      6.14 o 
  -4   8  13       83.01       96.60      6.48 o 
  -2   8  13      160.23      125.58      8.25 o 
   0   8  13        0.13        0.75      4.39 o 
   2   8  13        0.54       -4.39      4.39 o 
   4   8  13       22.32       31.78      8.05 o 
   6   8  13        2.12       -5.59      6.00 o 
   8   8  13        0.10      -10.06     13.41 o 
  10   8  13        7.24      -16.76     16.76 o 
 -11   9  13       41.24       35.97     28.50 o 
  -9   9  13        1.46       -5.36      6.90 o 
  -7   9  13       52.28       62.40      7.41 o 
  -5   9  13       81.99      101.70      6.77 o 
  -3   9  13        3.48       10.06      5.81 o 
  -1   9  13      275.15      310.73     11.61 o 
   1   9  13      524.45      529.63     14.61 o 
   3   9  13      352.53      297.21     10.06 o 
   5   9  13       83.95       63.16      9.48 o 
   7   9  13      123.62       99.08     16.76 o 
   9   9  13       60.34       26.82     16.76 o 
 -12  10  13      136.84      174.35     30.18 o 
 -10  10  13        6.61       -0.07      7.25 o 
  -8  10  13        0.23       -1.34      6.90 o 
  -6  10  13       68.66       78.90      8.13 o 
  -4  10  13        6.36       -1.12      5.81 o 
  -2  10  13      221.46      203.23      9.68 o 
   0  10  13       21.67       14.42      6.90 o 
   2  10  13      158.41      141.00      8.88 o 
   4  10  13       19.93       11.04      5.24 o 
   6  10  13        0.06       -8.69      8.69 o 
   8  10  13        0.12       -9.48      9.48 o 
 -11  11  13        2.78       -6.40     12.88 o 
  -9  11  13       11.08       17.24      7.93 o 
  -7  11  13       31.67       34.97      6.97 o 
  -5  11  13      145.58      130.98      8.25 o 
  -3  11  13       24.61       13.75      6.90 o 
  -1  11  13        1.36       -5.81      5.81 o 
   1  11  13      253.40      246.72     14.22 o 
   3  11  13       19.81       24.48      5.69 o 
   5  11  13      120.42      115.26     10.21 o 
   7  11  13       64.45       51.21     11.85 o 
 -10  12  13       11.64       -1.52     12.88 o 
  -8  12  13        1.43        7.92      7.67 o 
  -6  12  13      169.76      170.13     10.21 o 
  -4  12  13       12.61       23.47      7.90 o 
  -2  12  13       38.27       46.04      7.74 o 
   0  12  13       86.63      121.67     12.88 o 
   2  12  13       70.43       84.68     10.47 o 
   4  12  13       14.39       -6.19      7.74 o 
   6  12  13        2.11        1.34      6.90 o 
   8  12  13       13.52        1.12     10.47 o 
  -9  13  13        0.07       -7.67      7.67 o 
  -7  13  13       50.44       48.95      8.58 o 
  -5  13  13       38.67       51.95      8.25 o 
  -3  13  13       19.29       15.81     13.21 o 
  -1  13  13       41.01       21.79     15.09 o 
   1  13  13      142.19      168.69     15.27 o 
   3  13  13      147.47      170.99     15.27 o 
   5  13  13        8.75       -3.35      7.74 o 
   7  13  13       16.50        6.71     10.47 o 
 -10  14  13        1.26      -20.12     20.12 o 
  -8  14  13       17.90       26.82     13.41 o 
  -6  14  13        7.57       10.90      8.89 o 
  -4  14  13      104.60      132.91     12.16 o 
  -2  14  13        1.98       -5.03      9.48 o 
   0  14  13        1.47        0.00      9.48 o 
   2  14  13       57.63       64.25     11.85 o 
   4  14  13        7.76        0.00     13.41 o 
   6  14  13        1.17        6.47      8.25 o 
  -7  15  13        9.27       16.76      9.48 o 
  -5  15  13        6.71       -8.25      8.25 o 
  -3  15  13       13.00       11.73     11.85 o 
  -1  15  13       10.42       -3.35     10.06 o 
   1  15  13        2.99        0.00      9.48 o 
   3  15  13        0.26       -9.31     10.47 o 
   5  15  13       21.97      -13.41     13.41 o 
  -6  16  13        5.04       23.47     20.12 o 
  -4  16  13       32.09       40.83     10.21 o 
  -2  16  13        0.02      -10.47     10.47 o 
   0  16  13        3.97       -5.03     11.85 o 
   2  16  13       70.21       93.41     15.27 o 
 -14   0  14        4.82       13.41     13.41 o 
 -12   0  14      268.32      207.87     16.76 o 
 -10   0  14      943.93      948.85     43.59 o 
  -8   0  14     3375.11     3279.05    134.11 o 
  -6   0  14     1529.80     1367.95     57.00 o 
  -4   0  14     2402.67     2156.05     61.64 o 
  -2   0  14      217.48      218.14      9.48 o 
   0   0  14      895.08     1068.63     33.19 o 
   2   0  14      461.91      450.96     16.60 o 
   4   0  14      111.83      130.76     13.41 o 
   6   0  14      415.23      429.19     16.60 o 
   8   0  14      119.60      135.44     10.47 o 
  10   0  14        7.19        3.35     13.41 o 
  12   0  14        7.63        0.00     13.41 o 
 -13   1  14        2.88        5.75      8.05 o 
 -11   1  14      135.75      132.47     13.41 o 
  -9   1  14      375.61      406.38     16.76 o 
  -7   1  14      192.57      182.74      9.48 o 
  -5   1  14      316.34      289.85      8.38 o 
  -3   1  14      213.13      178.80      6.71 o 
  -1   1  14        7.46        5.87      3.35 o 
   1   1  14      162.20      142.40      5.33 o 
   3   1  14      495.35      446.15     16.60 o 
   5   1  14      403.11      409.69     11.73 o 
   7   1  14        1.62        4.47      5.81 o 
   9   1  14        1.24       -6.28      6.28 o 
  11   1  14        0.00       -7.25      7.25 o 
 -14   2  14       36.04       65.42     11.85 o 
 -12   2  14        2.21       -5.03      6.90 o 
 -10   2  14     7667.63     6985.67    194.41 o 
  -8   2  14      588.91      616.94     21.34 o 
  -6   2  14        2.06       -2.24      3.87 o 
  -4   2  14      586.70      680.61     19.84 o 
  -2   2  14      441.99      529.06     13.41 o 
   0   2  14      479.76      569.52     13.41 o 
   2   2  14       49.81       54.62      5.81 o 
   4   2  14       10.04        5.36      5.58 o 
   6   2  14       29.70       38.47      6.90 o 
   8   2  14       76.93       86.79      8.25 o 
  10   2  14       13.48       10.73      6.90 o 
  12   2  14        6.16       16.76     20.12 o 
 -13   3  14      105.19      109.82     10.21 o 
 -11   3  14       19.97       23.95      8.05 o 
  -9   3  14      127.80      145.87     11.85 o 
  -7   3  14        9.49       10.06      7.11 o 
  -5   3  14       77.65      104.59      7.74 o 
  -3   3  14       67.81       86.60      6.29 o 
  -1   3  14      517.76      530.69     13.41 o 
   1   3  14      842.18      893.46     23.23 o 
   3   3  14       13.15       35.15      5.81 o 
   5   3  14      196.44      189.08     10.47 o 
   7   3  14       40.12       37.93      6.90 o 
   9   3  14       48.35       61.05      8.88 o 
  11   3  14        0.04        1.86     13.41 o 
 -14   4  14        4.10       20.12     16.76 o 
 -12   4  14      149.55      148.35     31.85 o 
 -10   4  14      309.28      327.16     15.27 o 
  -8   4  14     2988.87     2882.74    191.11 o 
  -6   4  14      180.19      212.18      8.88 o 
  -4   4  14        5.17        5.59      3.87 o 
  -2   4  14      343.57      365.93     10.06 o 
   0   4  14     1858.41     1855.98     38.56 o 
   2   4  14      137.35      147.88      7.74 o 
   4   4  14      178.38      206.20     10.47 o 
   6   4  14       83.30       94.58     20.12 o 
   8   4  14       60.70       90.50      8.88 o 
  10   4  14       13.49        2.98     10.47 o 
 -13   5  14        4.06       11.32      8.63 o 
 -11   5  14      305.13      308.46     15.27 o 
  -9   5  14        7.53       16.76     11.73 o 
  -7   5  14      136.92      124.14      9.48 o 
  -5   5  14      107.92      120.19      8.25 o 
  -3   5  14        8.35       -0.84      3.35 o 
  -1   5  14      971.59     1012.47     23.01 o 
   1   5  14        1.76       -3.35      4.29 o 
   3   5  14      815.17      895.21     23.82 o 
   5   5  14      233.81      199.14     10.47 o 
   7   5  14      330.14      267.03     12.14 o 
   9   5  14       10.20        4.21      7.25 o 
  11   5  14       13.31       -6.71     16.76 o 
 -12   6  14       87.48      121.10     12.88 o 
 -10   6  14      406.22      448.32     20.05 o 
  -8   6  14       24.53       29.70      8.05 o 
  -6   6  14        4.52        0.00      5.81 o 
  -4   6  14       84.71      100.64      6.90 o 
  -2   6  14       39.24       71.29      6.14 o 
   0   6  14      106.93      109.40      6.71 o 
   2   6  14      773.60      862.83     20.12 o 
   4   6  14       78.56       94.36      9.48 o 
   6   6  14      279.81      224.64     11.16 o 
   8   6  14       10.58        3.02      6.90 o 
  10   6  14        3.92       19.45     11.16 o 
 -11   7  14       23.94       23.05      8.63 o 
  -9   7  14       78.64       94.29     11.16 o 
  -7   7  14        4.53        9.10     18.44 o 
  -5   7  14      221.07      238.05     10.85 o 
  -3   7  14        5.49        3.35      5.81 o 
  -1   7  14      284.74      240.54      8.38 o 
   1   7  14      882.78      880.32     20.12 o 
   3   7  14      413.48      334.04     11.13 o 
   5   7  14       38.28       25.86      8.05 o 
   7   7  14      114.06      104.68     15.09 o 
   9   7  14       43.10       33.53     16.76 o 
 -12   8  14       30.59       40.23     16.76 o 
 -10   8  14       21.78       43.36      8.63 o 
  -8   8  14      301.71      289.55     12.80 o 
  -6   8  14     1578.92     1606.44     35.14 o 
  -4   8  14       61.49       78.63      8.25 o 
  -2   8  14      317.76      327.51     11.61 o 
   0   8  14       17.08       23.99      5.47 o 
   2   8  14        3.43        5.03      5.03 o 
   4   8  14       15.48       10.06      7.11 o 
   6   8  14        8.12        5.75      8.05 o 
   8   8  14       12.11        3.35     13.41 o 
 -11   9  14       26.70       32.04     10.47 o 
  -9   9  14       26.97       11.58      7.67 o 
  -7   9  14      237.97      228.60     10.85 o 
  -5   9  14      232.33      235.32     10.85 o 
  -3   9  14       31.54       34.65      7.74 o 
  -1   9  14      116.15      121.67      8.25 o 
   1   9  14       37.58       42.04      6.71 o 
   3   9  14      395.97      362.15     11.24 o 
   5   9  14       86.37       87.15     10.47 o 
   7   9  14       87.18       85.46     13.41 o 
   9   9  14       11.29       13.41     16.76 o 
 -10  10  14       65.53       72.39     10.08 o 
  -8  10  14       31.68       32.00      7.67 o 
  -6  10  14      326.51      346.42     14.11 o 
  -4  10  14      193.27      200.13     12.10 o 
  -2  10  14       36.21       31.52     12.17 o 
   0  10  14      122.25      126.89      9.36 o 
   2  10  14      232.60      215.03      9.55 o 
   4  10  14      118.92      140.57      8.25 o 
   6  10  14      135.66      141.43     15.09 o 
   8  10  14        1.31       -6.71     13.41 o 
 -11  11  14       21.26       35.20     14.22 o 
  -9  11  14       26.44       34.33      7.93 o 
  -7  11  14        7.52       10.13      7.25 o 
  -5  11  14        2.71       13.65     12.70 o 
  -3  11  14       57.60       46.43      8.25 o 
  -1  11  14       55.85       61.97      8.88 o 
   1  11  14       89.93       89.52      9.68 o 
   3  11  14      140.97      140.77      8.13 o 
   5  11  14       27.19       11.73      6.90 o 
   7  11  14        5.17        1.68     11.73 o 
 -10  12  14        2.94        9.42      7.93 o 
  -8  12  14       30.17       16.34      8.63 o 
  -6  12  14       62.52       71.72      9.29 o 
  -4  12  14      733.08      792.95     23.82 o 
  -2  12  14       30.41       35.43     11.51 o 
   0  12  14       16.78       12.29      7.74 o 
   2  12  14        5.05       -7.66      8.05 o 
   4  12  14      166.04      152.57     11.85 o 
   6  12  14        1.09       -1.34      6.90 o 
   8  12  14        5.03       -3.35     16.76 o 
  -9  13  14        0.11       -8.38      8.63 o 
  -7  13  14        8.34        7.45     10.47 o 
  -5  13  14       29.77       46.02      8.88 o 
  -3  13  14        1.91       -7.74      7.74 o 
  -1  13  14       97.73      114.29     11.61 o 
   1  13  14        1.28       -9.48      9.48 o 
   3  13  14       28.84       21.23     10.47 o 
   5  13  14       48.14       49.93     11.73 o 
   7  13  14       12.64       13.41     11.85 o 
  -8  14  14        9.42       13.41     13.41 o 
  -6  14  14      533.64      583.23     19.94 o 
  -4  14  14       25.63       38.00      9.68 o 
  -2  14  14      143.46      151.90     14.47 o 
   0  14  14        0.66       -1.68      9.48 o 
   2  14  14       43.66       54.16     12.88 o 
   4  14  14       11.33       -3.35     13.41 o 
   6  14  14       17.53       43.59     16.76 o 
  -7  15  14       19.33       24.59     10.47 o 
  -5  15  14       15.48       32.15     10.74 o 
  -3  15  14       59.43       66.84     10.85 o 
  -1  15  14        0.43      -10.06     10.06 o 
   1  15  14        0.70       -3.35      9.48 o 
   3  15  14       14.26       25.15     11.85 o 
   5  15  14       25.82       20.12     16.76 o 
  -6  16  14      168.02      207.87     23.47 o 
  -4  16  14      379.30      445.92     33.53 o 
  -2  16  14       14.00       16.76     11.85 o 
   0  16  14       41.58       51.97     14.22 o 
   2  16  14        0.13      -13.41     16.76 o 
 -13   1  15      130.03      140.82     12.88 o 
 -11   1  15      255.84      217.93     12.88 o 
  -9   1  15     2485.03     2477.15     73.49 o 
  -7   1  15     1351.62     1393.44     42.67 o 
  -5   1  15      389.88      346.14     11.61 o 
  -3   1  15      828.98      939.49     21.34 o 
  -1   1  15      434.95      377.41     10.06 o 
   1   1  15       41.75       47.24      5.03 o 
   3   1  15       29.15       23.47     10.06 o 
   5   1  15       18.74        5.59      5.81 o 
   7   1  15      582.05      587.09     17.42 o 
   9   1  15       61.61       98.20     10.21 o 
  11   1  15       28.98       21.79      9.48 o 
 -14   2  15        0.79       -1.68      9.48 o 
 -12   2  15      184.78      184.69     12.88 o 
 -10   2  15        5.81       -1.68      9.48 o 
  -8   2  15      245.99      219.72     11.85 o 
  -6   2  15       97.50      108.23     10.06 o 
  -4   2  15        1.00        4.19      3.39 o 
  -2   2  15       80.33       98.21      5.03 o 
   0   2  15      669.55      661.14     15.09 o 
   2   2  15       77.71       97.31      7.74 o 
   4   2  15       38.28       43.84      7.11 o 
   6   2  15        4.90       -1.52      6.28 o 
   8   2  15        2.16        2.44      6.28 o 
  10   2  15        0.91       -6.90      6.90 o 
 -13   3  15        0.00        2.24      7.74 o 
 -11   3  15      635.74      640.41     23.71 o 
  -9   3  15        3.62       11.73     18.44 o 
  -7   3  15      685.90      680.89     23.71 o 
  -5   3  15       85.26       77.82      7.28 o 
  -3   3  15        9.30        1.68      3.35 o 
  -1   3  15       27.48       17.64      3.61 o 
   1   3  15     1007.21     1087.07     27.70 o 
   3   3  15      105.26      101.84     13.41 o 
   5   3  15       73.57       60.35      8.05 o 
   7   3  15       14.57       10.67      6.28 o 
   9   3  15      208.46      208.08     10.22 o 
  11   3  15        7.56       20.12     16.76 o 
 -14   4  15        9.43       -3.35     13.41 o 
 -12   4  15        0.00       -6.23      8.05 o 
 -10   4  15       54.96      106.94     13.41 o 
  -8   4  15     1538.88     1507.51     47.42 o 
  -6   4  15     3872.90     3795.96     88.38 o 
  -4   4  15        7.50        3.77      4.29 o 
  -2   4  15       85.43      107.18      5.69 o 
   0   4  15      851.77      806.02     21.29 o 
   2   4  15       54.70       74.56      6.90 o 
   4   4  15       86.02       95.06     16.76 o 
   6   4  15      680.73      655.52     23.47 o 
   8   4  15       75.39      107.51      9.29 o 
  10   4  15        1.44       -5.22     16.76 o 
 -13   5  15      160.10      172.32     15.09 o 
 -11   5  15        6.29       14.85      8.05 o 
  -9   5  15     1617.86     1721.13     53.30 o 
  -7   5  15      381.38      354.50     15.27 o 
  -5   5  15       77.37       91.27      7.74 o 
  -3   5  15      213.07      185.94      7.74 o 
  -1   5  15      199.89      202.62      7.74 o 
   1   5  15     1501.48     1611.33     39.97 o 
   3   5  15      122.68      124.30      7.74 o 
   5   5  15       12.55       11.73      7.11 o 
   7   5  15      709.31      645.25     22.43 o 
   9   5  15        5.90        1.78      7.48 o 
 -12   6  15      432.19      452.89     20.05 o 
 -10   6  15        0.06       -0.96      8.05 o 
  -8   6  15      718.80      729.39     27.19 o 
  -6   6  15       81.35       89.54      8.88 o 
  -4   6  15       14.59       20.12      5.81 o 
  -2   6  15      274.26      259.23      8.71 o 
   0   6  15      769.25      756.86     21.29 o 
   2   6  15      266.98      278.07     10.85 o 
   4   6  15      150.24      117.57     11.73 o 
   6   6  15        0.19       -5.59      6.00 o 
   8   6  15       23.97       10.54     15.09 o 
  10   6  15        0.03      -16.76     16.76 o 
 -11   7  15      106.88      155.69     15.09 o 
  -9   7  15        0.49       -4.79      8.05 o 
  -7   7  15      107.25      134.11     11.85 o 
  -5   7  15       43.74       49.53      7.74 o 
  -3   7  15      324.50      330.93     11.61 o 
  -1   7  15       15.03       16.76      5.81 o 
   1   7  15     1406.71     1436.86     31.85 o 
   3   7  15      145.59      126.90      6.71 o 
   5   7  15        6.51       -8.38      8.38 o 
   7   7  15       21.74       22.03      8.05 o 
   9   7  15       57.21       43.59     16.76 o 
 -12   8  15        2.38        6.71     16.76 o 
 -10   8  15      176.00      196.50     12.88 o 
  -8   8  15      195.54      186.43     23.47 o 
  -6   8  15     1632.39     1761.14     43.85 o 
  -4   8  15      451.38      460.46     15.49 o 
  -2   8  15        5.97       -1.12      6.85 o 
   0   8  15      606.53      601.41     15.46 o 
   2   8  15       51.43       44.09      6.71 o 
   4   8  15        4.39       -3.35      8.05 o 
   6   8  15      340.05      281.56     30.18 o 
   8   8  15        5.59        3.35     13.41 o 
 -11   9  15        4.77        5.03      8.63 o 
  -9   9  15        1.16       -6.23      8.38 o 
  -7   9  15        0.27        2.68      6.90 o 
  -5   9  15       87.26      100.25      9.68 o 
  -3   9  15      101.89      127.58      9.68 o 
  -1   9  15       53.16       58.67     10.67 o 
   1   9  15      117.23      116.20      7.85 o 
   3   9  15      368.10      304.98     10.80 o 
   5   9  15        9.34        4.31      8.05 o 
   7   9  15       65.84       74.64     10.47 o 
 -10  10  15        6.30       -4.63      7.93 o 
  -8  10  15      124.85      147.76     23.65 o 
  -6  10  15      436.32      424.02     15.49 o 
  -4  10  15       12.84       24.59      7.74 o 
  -2  10  15      652.52      778.61     23.23 o 
   0  10  15        3.64       -3.05      6.28 o 
   2  10  15      315.32      284.40     10.41 o 
   4  10  15      179.60      144.28      8.25 o 
   6  10  15        0.21        1.92      8.05 o 
   8  10  15       17.05       -3.35     16.76 o 
 -11  11  15       13.68        1.68     14.22 o 
  -9  11  15        0.05       -1.76      7.93 o 
  -7  11  15        4.69        6.28      7.25 o 
  -5  11  15        0.35        6.71      7.74 o 
  -3  11  15      270.14      268.17     12.16 o 
  -1  11  15        8.05       -6.71      7.74 o 
   1  11  15       18.42        2.68      6.90 o 
   3  11  15      228.99      201.00      9.55 o 
   5  11  15       22.18       15.65     10.54 o 
   7  11  15        0.14       -8.38      9.48 o 
 -10  12  15       84.59      107.40     12.67 o 
  -8  12  15       33.26       43.59     11.16 o 
  -6  12  15       21.66       26.08     10.47 o 
  -4  12  15      848.75      935.07     34.07 o 
  -2  12  15      190.26      195.20     11.61 o 
   0  12  15        2.69       -6.71      7.74 o 
   2  12  15       10.75       36.37      8.88 o 
   4  12  15       15.45       13.41      9.48 o 
   6  12  15       22.30        6.71      8.88 o 
  -9  13  15        9.58        4.10     10.47 o 
  -7  13  15      112.17      152.83     15.27 o 
  -5  13  15        5.97       10.30      8.25 o 
  -3  13  15        0.31       -7.74      7.74 o 
  -1  13  15       54.32       51.10      8.88 o 
   1  13  15        1.44       -4.47      7.74 o 
   3  13  15       47.14       41.27      8.88 o 
   5  13  15        3.55       -6.71      9.48 o 
   7  13  15        0.39        0.00     16.76 o 
  -8  14  15       14.90       23.47     13.41 o 
  -6  14  15       57.31       72.37     10.85 o 
  -4  14  15       39.69       44.14     10.40 o 
  -2  14  15      381.33      427.18     17.42 o 
   0  14  15       48.28       86.01     10.85 o 
   2  14  15       47.94       35.76      9.68 o 
   4  14  15       30.95       57.00     16.76 o 
   6  14  15        0.13       13.41     13.41 o 
  -5  15  15        9.19        7.82      9.68 o 
  -3  15  15        0.99        1.92      8.25 o 
  -1  15  15        0.03       -8.88      8.88 o 
   1  15  15        1.62       -6.71      8.25 o 
   3  15  15       49.47       29.34     10.85 o 
  -4  16  15      142.44      160.94     26.82 o 
  -2  16  15        0.00        6.71     16.76 o 
   0  16  15        0.20      -11.85     11.85 o 
   2  16  15        0.63      -16.76     16.76 o 
 -14   0  16        0.15        6.71     13.41 o 
 -12   0  16       94.45      117.35     20.12 o 
 -10   0  16       80.95      130.76     20.12 o 
  -8   0  16    23991.94    23352.37    901.91 o 
  -6   0  16       89.74      114.00     13.41 o 
  -4   0  16       19.45       25.91      5.58 o 
  -2   0  16      297.69      263.46     11.85 o 
   0   0  16       11.39        5.03      5.03 o 
   2   0  16      173.48      154.23     13.41 o 
   4   0  16      485.66      479.45     26.82 o 
   6   0  16      154.18      144.87     10.06 o 
   8   0  16      128.78      127.41     16.76 o 
  10   0  16       50.50       53.65     13.41 o 
 -13   1  16        0.30       -5.03      9.48 o 
 -11   1  16      243.50      209.87     12.88 o 
  -9   1  16     1268.59     1266.19     40.30 o 
  -7   1  16       24.72       47.18      9.48 o 
  -5   1  16      546.95      529.93     15.49 o 
  -3   1  16      201.83      297.35      9.11 o 
  -1   1  16       74.06       74.19      5.03 o 
   1   1  16       27.40       32.15      5.03 o 
   3   1  16      108.53      104.37      9.48 o 
   5   1  16       11.13       18.44      8.38 o 
   7   1  16      358.87      348.49     13.55 o 
   9   1  16      216.69      211.44     11.85 o 
  11   1  16       84.66      101.60     12.88 o 
 -14   2  16        2.93      -10.06     13.41 o 
 -12   2  16       59.80       62.44     10.47 o 
 -10   2  16     3554.51     3621.12    104.32 o 
  -8   2  16      217.24      194.55     18.44 o 
  -6   2  16     3266.71     3174.79     90.09 o 
  -4   2  16       69.14       78.29      6.14 o 
  -2   2  16      373.44      382.28     10.06 o 
   0   2  16       94.47       89.15      6.38 o 
   2   2  16       28.28       21.23      5.81 o 
   4   2  16       33.89       50.49      8.05 o 
   6   2  16      159.81      115.98     10.47 o 
   8   2  16       62.36       63.19      8.88 o 
  10   2  16       76.18       62.42      9.29 o 
 -13   3  16       12.21       12.29      7.74 o 
 -11   3  16        1.60       -4.31      8.05 o 
  -9   3  16      607.13      657.39     25.15 o 
  -7   3  16      124.12      130.85      9.48 o 
  -5   3  16      105.06      108.13      7.74 o 
  -3   3  16       62.38       70.44      5.69 o 
  -1   3  16      185.80      221.86      7.85 o 
   1   3  16      721.63      714.60     19.36 o 
   3   3  16        1.73       -2.01      6.71 o 
   5   3  16      214.72      234.75     11.85 o 
   7   3  16      462.74      437.77     17.66 o 
   9   3  16      156.67      151.25     11.15 o 
  11   3  16        9.81      -13.41     20.12 o 
 -14   4  16        7.92       10.06      9.48 o 
 -12   4  16        8.43        4.79      8.05 o 
 -10   4  16       41.40       54.58     10.47 o 
  -8   4  16     7954.74     8053.68    224.03 o 
  -6   4  16        0.86        3.35      5.81 o 
  -4   4  16       17.68       22.35      5.81 o 
  -2   4  16      199.18      198.81      6.71 o 
   0   4  16        1.74       -3.87      3.87 o 
   2   4  16        0.35       -0.48      4.88 o 
   4   4  16        4.22       -2.68      5.58 o 
   6   4  16        0.27       -1.68      7.11 o 
   8   4  16      173.68      122.64     10.47 o 
  10   4  16       12.61       -7.18     11.18 o 
 -13   5  16       47.32       45.63     11.16 o 
 -11   5  16       88.21      111.61     15.09 o 
  -9   5  16        9.37        8.62     10.06 o 
  -7   5  16      129.78      148.46     12.88 o 
  -5   5  16       12.51       16.46      7.04 o 
  -3   5  16      265.23      220.25      9.68 o 
  -1   5  16       38.60       51.50      5.03 o 
   1   5  16      427.59      434.29     14.11 o 
   3   5  16      422.39      432.09     17.66 o 
   5   5  16      228.12      169.37     10.47 o 
   7   5  16        2.69        0.48      8.05 o 
   9   5  16       47.02       47.36     10.47 o 
 -12   6  16      124.38      161.57     21.79 o 
 -10   6  16      388.42      381.80     17.66 o 
  -8   6  16       19.58       11.02     16.76 o 
  -6   6  16     3759.11     3482.24     82.58 o 
  -4   6  16     1017.08     1024.13     27.10 o 
  -2   6  16       92.10       75.44      6.71 o 
   0   6  16      254.56      269.35     11.61 o 
   2   6  16      112.75      116.13     11.57 o 
   4   6  16        0.08       -5.58      5.58 o 
   6   6  16      121.41       94.73     10.47 o 
   8   6  16        0.02        2.39      8.05 o 
 -11   7  16       15.29       17.14     10.47 o 
  -9   7  16        1.02        1.44      8.05 o 
  -7   7  16      116.70      164.66     18.44 o 
  -5   7  16     1549.35     1559.77     39.97 o 
  -3   7  16        0.35       -2.24      5.81 o 
  -1   7  16      529.73      559.68     17.42 o 
   1   7  16       47.49       54.29      7.74 o 
   3   7  16      100.92      100.25     10.47 o 
   5   7  16        0.01       -0.96      8.05 o 
   7   7  16      183.04      147.52     11.73 o 
   9   7  16       51.01       57.00     20.12 o 
 -12   8  16        0.75       -8.38      8.63 o 
 -10   8  16        1.56       -4.31      8.05 o 
  -8   8  16      290.80      244.80     14.22 o 
  -6   8  16        1.82        9.72      6.90 o 
  -4   8  16     1538.07     1635.53     41.91 o 
  -2   8  16      107.74      131.10     11.85 o 
   0   8  16      301.74      274.92     10.06 o 
   2   8  16        1.91       -3.80      5.33 o 
   4   8  16      781.23      729.72     27.19 o 
   6   8  16       18.85       20.12     11.73 o 
   8   8  16       47.26       50.29     16.76 o 
 -11   9  16       26.03       38.89     11.16 o 
  -9   9  16       53.55       62.44     10.47 o 
  -7   9  16        0.39        2.87      8.05 o 
  -5   9  16        0.03        9.39      6.90 o 
  -3   9  16       32.59       50.52      9.48 o 
  -1   9  16       13.95       10.06      8.69 o 
   1   9  16      498.89      464.49     13.78 o 
   3   9  16       12.38       12.64      6.14 o 
   5   9  16      567.24      551.33     22.43 o 
   7   9  16        0.03        1.44      8.05 o 
 -10  10  16        0.02       -2.51     10.06 o 
  -8  10  16        4.59        3.35      8.05 o 
  -6  10  16     1430.02     1473.42     39.33 o 
  -4  10  16       63.49       68.14     11.73 o 
  -2  10  16     1531.22     1514.70     38.71 o 
   0  10  16      208.74      209.18     11.61 o 
   2  10  16      432.26      399.27     12.93 o 
   4  10  16        0.00        0.00      8.05 o 
   6  10  16      124.60      113.93     11.16 o 
 -11  11  16        1.78        6.71     13.41 o 
  -9  11  16        0.01       -6.40      7.67 o 
  -7  11  16       52.86       79.81     12.88 o 
  -5  11  16       45.25       65.42     11.85 o 
  -3  11  16       80.65      125.73     11.61 o 
  -1  11  16       46.66       54.47      9.68 o 
   1  11  16       15.02        4.55      8.25 o 
   3  11  16      124.89      136.12      9.85 o 
   5  11  16        5.50        3.35      7.74 o 
   7  11  16       62.43       43.89     15.09 o 
 -10  12  16        0.70        1.34     11.16 o 
  -8  12  16       13.29       14.53     10.47 o 
  -6  12  16        2.84       -8.05      8.05 o 
  -4  12  16     1582.01     1856.78     47.72 o 
  -2  12  16       90.80       98.83     11.61 o 
   0  12  16      364.03      323.42     14.11 o 
   2  12  16       26.77       49.63      8.88 o 
   4  12  16      213.12      189.15     12.88 o 
   6  12  16        8.18        1.68      8.25 o 
  -9  13  16        0.07      -10.06     13.41 o 
  -7  13  16        2.62       -6.71     10.06 o 
  -5  13  16      231.26      297.18     14.11 o 
  -3  13  16        7.28        3.35      7.74 o 
  -1  13  16        0.04       -8.94      8.96 o 
   1  13  16       15.89       17.00      8.25 o 
   3  13  16        9.07        5.42      8.88 o 
   5  13  16       47.59       40.23     11.85 o 
  -6  14  16       57.81       72.90     11.29 o 
  -4  14  16       19.08       21.23     10.01 o 
  -2  14  16      649.66      685.46     23.23 o 
   0  14  16       23.98       47.09      9.68 o 
   2  14  16       46.69       26.82      9.68 o 
   4  14  16       38.60       26.82     16.76 o 
  -5  15  16       71.27       99.69     12.16 o 
  -3  15  16       46.16       49.44     11.61 o 
  -1  15  16        2.37        2.24      9.68 o 
   1  15  16       16.69       14.00     12.78 o 
   3  15  16       24.75        6.71     18.44 o 
 -13   1  17        0.00       -5.03      9.48 o 
 -11   1  17       55.55       53.31     10.47 o 
  -9   1  17        1.27       -9.48      9.48 o 
  -7   1  17       43.14       39.20      9.48 o 
  -5   1  17      224.33      214.69      9.68 o 
  -3   1  17      879.23      876.75     20.12 o 
  -1   1  17       11.90        3.35      3.35 o 
   1   1  17      143.89      148.47     12.08 o 
   3   1  17       35.75       51.19      9.48 o 
   5   1  17       31.87       31.78      8.05 o 
   7   1  17       89.34       94.00     11.85 o 
   9   1  17      131.54      129.62     10.47 o 
 -14   2  17        9.33       13.41     13.41 o 
 -12   2  17       13.25       -3.35     11.73 o 
 -10   2  17       55.14       79.11     11.85 o 
  -8   2  17     1118.67     1148.40     37.93 o 
  -6   2  17       89.11       67.73      9.48 o 
  -4   2  17     1841.56     1902.78     40.23 o 
  -2   2  17      241.91      264.11      8.38 o 
   0   2  17       40.34       31.94      5.03 o 
   2   2  17       26.76       21.79      7.11 o 
   4   2  17       54.23       55.53     10.06 o 
   6   2  17       24.37       30.18      8.05 o 
   8   2  17      125.56      124.67     11.21 o 
  10   2  17        0.26       -8.38      9.48 o 
 -13   3  17        0.37       -6.23      8.05 o 
 -11   3  17        0.66       -5.75      8.05 o 
  -9   3  17      501.47      490.39     20.05 o 
  -7   3  17       17.96       20.12      9.48 o 
  -5   3  17        0.67        3.35      5.81 o 
  -3   3  17       12.27       24.31      5.03 o 
  -1   3  17      225.64      200.53      7.85 o 
   1   3  17      554.44      576.51     17.42 o 
   3   3  17       28.49       13.41      7.11 o 
   5   3  17      138.28      127.50      9.48 o 
   7   3  17      321.49      324.74     15.27 o 
   9   3  17      134.79      139.41     20.09 o 
  11   3  17       37.33       -3.35     20.12 o 
 -14   4  17        3.75        0.00     13.41 o 
 -12   4  17        3.47       -8.38      8.38 o 
 -10   4  17      108.24      154.66     12.88 o 
  -8   4  17     1161.69     1236.02     40.30 o 
  -6   4  17     5741.09     5533.51    155.27 o 
  -4   4  17      546.90      538.91     17.60 o 
  -2   4  17     3016.92     2907.28     58.67 o 
   0   4  17      826.33      789.23     21.29 o 
   2   4  17      403.04      419.26     13.55 o 
   4   4  17        1.17       -8.38      8.38 o 
   6   4  17       13.01       21.55      8.05 o 
   8   4  17        6.08        9.10      8.05 o 
  10   4  17       11.49      -10.43     26.82 o 
 -13   5  17       23.49       20.12     13.41 o 
 -11   5  17       49.63       48.98     10.47 o 
  -9   5  17      171.14      146.33     11.85 o 
  -7   5  17        7.22        1.92      8.05 o 
  -5   5  17       21.84       38.47      7.74 o 
  -3   5  17     1299.96     1212.02     30.97 o 
  -1   5  17      619.88      608.10     17.42 o 
   1   5  17      495.28      482.50     15.49 o 
   3   5  17      233.65      215.87     25.15 o 
   5   5  17        0.02      -10.06     10.06 o 
   7   5  17       17.84       -0.48      8.05 o 
   9   5  17       17.46       21.61     10.47 o 
 -12   6  17       48.58       42.85     10.47 o 
 -10   6  17        7.69        9.10      8.05 o 
  -8   6  17     1132.69     1202.19     39.06 o 
  -6   6  17       93.06      124.25     10.21 o 
  -4   6  17     1498.00     1488.01     38.08 o 
  -2   6  17     1862.86     1782.04     54.53 o 
   0   6  17     1667.30     1780.51     44.52 o 
   2   6  17       56.95       60.01     14.14 o 
   4   6  17       34.17       42.58      8.05 o 
   6   6  17       56.72       54.58     10.47 o 
   8   6  17      230.78      198.07     23.47 o 
 -13   7  17       24.04       43.59     13.41 o 
 -11   7  17       23.52       23.84     10.47 o 
  -9   7  17       47.58       50.29     10.47 o 
  -7   7  17       10.59       -4.31      8.05 o 
  -5   7  17       44.01       51.46      7.74 o 
  -3   7  17      351.96      355.42     13.55 o 
  -1   7  17        1.01       -4.47      5.81 o 
   1   7  17      484.66      450.53     15.49 o 
   3   7  17       52.60       58.77     10.06 o 
   5   7  17       24.13        9.58      8.38 o 
   7   7  17       24.15       15.81      8.05 o 
 -12   8  17        0.04      -10.06     10.06 o 
 -10   8  17      167.75      170.45     12.88 o 
  -8   8  17      103.57      121.37     12.88 o 
  -6   8  17     2834.00     2960.34     70.96 o 
  -4   8  17      139.59      142.87     13.92 o 
  -2   8  17     1766.56     1858.82     56.90 o 
   0   8  17     2374.82     2350.64     57.41 o 
   2   8  17       13.78        5.36      8.22 o 
   4   8  17       36.78       51.19      9.48 o 
   6   8  17       15.21        3.35      8.05 o 
   8   8  17        0.03      -10.06     11.73 o 
 -11   9  17       28.71       32.19     15.09 o 
  -9   9  17        0.48       -2.39      8.05 o 
  -7   9  17        0.06       -8.05      8.05 o 
  -5   9  17      341.10      342.07     14.75 o 
  -3   9  17      358.19      342.81     16.76 o 
  -1   9  17        0.27       -3.35      6.90 o 
   1   9  17        0.32        1.03      6.78 o 
   3   9  17       23.47       13.41      8.05 o 
   5   9  17       24.55       11.97      8.05 o 
   7   9  17        0.18       -3.35      8.05 o 
 -10  10  17       23.25       28.83     11.16 o 
  -8  10  17        3.45        7.96      8.63 o 
  -6  10  17       93.60      114.79     10.85 o 
  -4  10  17      119.62      156.79     16.76 o 
  -2  10  17     1563.66     1630.30     47.61 o 
   0  10  17      334.11      355.68     14.75 o 
   2  10  17        7.74        0.26      6.14 o 
   4  10  17      102.49      109.29     12.88 o 
   6  10  17        0.29       -8.05      8.05 o 
 -11  11  17       20.49       20.12     13.41 o 
  -9  11  17        1.27       -4.19      8.63 o 
  -7  11  17       13.27        3.35     10.47 o 
  -5  11  17      179.94      166.67     20.12 o 
  -3  11  17      120.23      161.21     10.85 o 
  -1  11  17      255.60      237.64     11.61 o 
   1  11  17       25.29       33.53      8.25 o 
   3  11  17       40.89       37.63     10.47 o 
   5  11  17       20.69       16.76     13.41 o 
   7  11  17        5.48        3.77     18.44 o 
 -10  12  17       13.03       10.73     13.41 o 
  -8  12  17       18.80       20.12     13.41 o 
  -6  12  17      237.88      181.05     12.88 o 
  -4  12  17      152.42      192.85     15.43 o 
  -2  12  17        8.67        0.00      7.74 o 
   0  12  17      295.50      275.12     13.55 o 
   2  12  17        2.09        2.24      7.74 o 
   4  12  17      122.53      125.50     14.22 o 
   6  12  17        3.57       -2.24     10.47 o 
  -7  13  17        2.15      -10.06     13.41 o 
  -5  13  17       82.47       98.94     14.22 o 
  -3  13  17       29.38       32.41      9.68 o 
  -1  13  17       11.63        3.35      7.74 o 
   1  13  17       58.51       86.19     10.85 o 
   3  13  17        5.01       13.41     13.41 o 
   5  13  17       47.37       26.82     13.41 o 
  -6  14  17       18.93       26.52     12.88 o 
  -4  14  17        1.02        2.06      8.88 o 
  -2  14  17      183.78      204.26     13.80 o 
   0  14  17        1.09       -3.83      9.60 o 
   2  14  17       46.47       39.81     10.85 o 
  -5  15  17       29.90       33.53     20.12 o 
  -3  15  17       10.98        2.24      9.68 o 
  -1  15  17        3.39       -9.68      9.68 o 
   1  15  17        0.02       -6.71     11.85 o 
 -12   0  18        3.46        6.71     13.41 o 
 -10   0  18        0.36        3.35     10.06 o 
  -8   0  18      377.88      422.45     26.82 o 
  -6   0  18       63.42       50.29     13.41 o 
  -4   0  18     5416.47     5172.57    254.81 o 
  -2   0  18      254.18      291.73     14.22 o 
   0   0  18     3343.05     3215.35     92.46 o 
   2   0  18       15.43        3.35     10.06 o 
   4   0  18      206.91      224.64     16.76 o 
   6   0  18       58.85       50.29     13.41 o 
   8   0  18      102.54      144.17     20.12 o 
  10   0  18        1.55       -3.35     13.41 o 
 -13   1  18       40.79       52.73     11.85 o 
 -11   1  18       26.80       30.18      9.48 o 
  -9   1  18        1.92       -8.05      8.05 o 
  -7   1  18      281.96      256.50     14.22 o 
  -5   1  18      207.35      169.93      7.74 o 
  -3   1  18      554.81      697.01     16.76 o 
  -1   1  18      325.00      271.36      8.72 o 
   1   1  18       47.98       43.59      6.90 o 
   3   1  18       76.35       97.69      9.48 o 
   5   1  18       13.98        2.39      8.05 o 
   7   1  18        1.70       -3.83      8.05 o 
   9   1  18       95.68      116.79     12.88 o 
 -12   2  18        1.10       -8.05      8.05 o 
 -10   2  18        2.19        1.92      8.05 o 
  -8   2  18       23.80       13.41      9.48 o 
  -6   2  18      885.76      791.39     28.45 o 
  -4   2  18       42.10       45.97      6.14 o 
  -2   2  18      184.07      191.81      7.41 o 
   0   2  18       36.17       40.98      5.81 o 
   2   2  18     3351.64     3158.87     90.09 o 
   4   2  18        3.90      -15.09     15.09 o 
   6   2  18       55.76       59.87      9.48 o 
   8   2  18       56.87       87.11     11.85 o 
  10   2  18       69.37       67.06     16.76 o 
 -13   3  18        0.36       -7.66      8.05 o 
 -11   3  18       34.28       44.51     15.09 o 
  -9   3  18        1.71        3.83     15.09 o 
  -7   3  18      298.43      246.99     14.22 o 
  -5   3  18        1.06       -4.88      4.88 o 
  -3   3  18       19.48       32.19      5.03 o 
  -1   3  18      458.37      520.77     13.41 o 
   1   3  18      372.49      376.47     13.55 o 
   3   3  18       40.57       52.02     15.09 o 
   5   3  18       14.08       16.29      8.38 o 
   7   3  18        5.83       -4.79     10.06 o 
   9   3  18       75.91      115.39     12.88 o 
 -12   4  18        2.56       -8.05      8.05 o 
 -10   4  18        2.38        1.92      8.05 o 
  -8   4  18      430.92      447.07     20.05 o 
  -6   4  18      696.84      747.99     22.53 o 
  -4   4  18        4.26       12.29      5.81 o 
  -2   4  18      549.89      487.29     13.41 o 
   0   4  18     3080.94     2817.56     76.38 o 
   2   4  18      470.38      443.49     20.12 o 
   4   4  18      100.77      121.54     15.09 o 
   6   4  18        3.97        4.79     10.06 o 
   8   4  18       44.78       35.76     10.47 o 
  10   4  18        3.51        6.71     13.41 o 
 -13   5  18       18.60       13.41     13.41 o 
 -11   5  18       15.77       23.84     10.47 o 
  -9   5  18        0.64       -1.92      8.05 o 
  -7   5  18       59.15       71.52     10.47 o 
  -5   5  18      410.05      387.05     16.15 o 
  -3   5  18      128.34      113.30      7.74 o 
  -1   5  18      298.27      325.41     14.18 o 
   1   5  18        4.28       -7.11      7.11 o 
   3   5  18        9.99       -6.71     11.73 o 
   5   5  18        0.28       -8.05      8.05 o 
   7   5  18        0.42       -8.05      8.05 o 
   9   5  18       32.73       30.55     10.47 o 
 -12   6  18        7.49        6.29      8.63 o 
 -10   6  18       25.15        5.45     11.73 o 
  -8   6  18      277.83      259.94     14.22 o 
  -6   6  18      721.44      689.37     20.58 o 
  -4   6  18     1400.24     1394.30     36.78 o 
  -2   6  18     1731.13     1691.50     52.16 o 
   0   6  18     1551.35     1608.57     40.65 o 
   2   6  18      958.95     1018.74     28.35 o 
   4   6  18       90.12      109.91     16.76 o 
   6   6  18      103.70      111.25     18.44 o 
   8   6  18        0.03      -10.06     10.06 o 
 -13   7  18       44.54       57.00     16.76 o 
 -11   7  18       13.44       15.27     10.47 o 
  -9   7  18        0.50       -1.44      8.05 o 
  -7   7  18        0.19       -8.05      8.05 o 
  -5   7  18      470.70      484.30     16.70 o 
  -3   7  18       47.78       72.35     23.47 o 
  -1   7  18      678.72      709.12     26.08 o 
   1   7  18      238.57      190.79     10.85 o 
   3   7  18        5.64        1.44     10.06 o 
   5   7  18       93.09      125.02     12.88 o 
   7   7  18        6.83       -5.27      8.05 o 
 -12   8  18       21.64       23.47     13.41 o 
 -10   8  18       14.54       29.06     10.47 o 
  -8   8  18      104.51      101.48     12.88 o 
  -6   8  18      255.96      254.99     12.16 o 
  -4   8  18     2791.69     3047.77     90.09 o 
  -2   8  18      402.31      394.02     18.97 o 
   0   8  18     1305.38     1380.25     40.57 o 
   2   8  18       55.69       66.13     11.63 o 
   4   8  18       65.39       88.65     21.79 o 
   6   8  18       37.87       27.49     16.76 o 
   8   8  18       20.70        3.35     10.06 o 
 -11   9  18       26.19       32.19     11.16 o 
  -9   9  18       11.13        6.71     10.47 o 
  -7   9  18       24.42       25.15      8.63 o 
  -5   9  18       61.29       80.00     12.88 o 
  -3   9  18      138.17      154.62     15.09 o 
  -1   9  18      110.41      153.01     14.22 o 
   1   9  18       46.63       32.33      8.25 o 
   3   9  18        0.47       -8.38      8.38 o 
   5   9  18       96.29      130.24     12.88 o 
   7   9  18        1.29       -6.71      9.48 o 
 -10  10  18       14.26       24.81     11.16 o 
  -8  10  18       36.74       40.74     10.47 o 
  -6  10  18       60.28       60.45     11.16 o 
  -4  10  18      519.56      517.53     22.43 o 
  -2  10  18      902.43     1014.56     35.56 o 
   0  10  18      504.31      486.30     17.42 o 
   2  10  18        2.71        2.32      6.14 o 
   4  10  18      157.54      154.83     12.88 o 
   6  10  18       97.64       99.01     36.88 o 
  -9  11  18        0.42       -7.82     10.47 o 
  -7  11  18       90.31      120.70     16.76 o 
  -5  11  18      160.56      182.88     23.47 o 
  -3  11  18        2.23       -6.71      9.48 o 
  -1  11  18       85.26       95.73     10.85 o 
   1  11  18       37.85       43.74      8.88 o 
   3  11  18        3.52       -7.66      8.05 o 
   5  11  18        5.70       -0.75     10.47 o 
   7  11  18        1.24       -5.22     13.41 o 
 -10  12  18        7.83       33.53     20.12 o 
  -8  12  18        1.79      -13.41     13.41 o 
  -6  12  18       61.57       66.62     12.88 o 
  -4  12  18      467.95      483.53     22.43 o 
  -2  12  18      146.95      173.00     13.55 o 
   0  12  18       12.28        3.11      8.25 o 
   2  12  18       10.37       15.73      8.88 o 
   4  12  18       31.33       26.82     15.09 o 
   6  12  18       15.58        8.94     10.47 o 
  -7  13  18       33.58       26.82     13.41 o 
  -5  13  18       29.25       42.06     12.88 o 
  -3  13  18        5.16       -0.77      8.88 o 
  -1  13  18        0.53       -7.74      7.74 o 
   1  13  18        3.84        3.35      8.88 o 
   3  13  18        2.24       13.41     13.41 o 
  -6  14  18       31.42       30.18     20.12 o 
  -4  14  18       16.43        7.69     10.21 o 
  -2  14  18      183.34      186.95     12.57 o 
   0  14  18        3.04       15.19     10.21 o 
   2  14  18       20.02       14.37      9.76 o 
  -5  15  18        3.59        6.71     20.12 o 
  -1  15  18        2.73        0.00     11.85 o 
   1  15  18        0.00       -1.68     11.85 o 
 -13   1  19        8.63       -9.48      9.48 o 
 -11   1  19       72.60       66.24     10.47 o 
  -9   1  19       10.09        0.00      7.11 o 
  -7   1  19        2.84       -7.11      7.11 o 
  -5   1  19       56.02       51.60      7.74 o 
  -3   1  19        1.82       -0.75      4.39 o 
  -1   1  19      209.78      195.51      8.38 o 
   1   1  19      828.61      823.53     28.45 o 
   3   1  19      221.87      186.10     11.85 o 
   5   1  19       63.87       52.46     30.18 o 
   7   1  19        1.79       -8.05      8.05 o 
   9   1  19        2.11       -9.48      9.48 o 
 -12   2  19       33.87       30.18      9.48 o 
 -10   2  19        0.09       -4.79      8.05 o 
  -8   2  19      294.76      307.24     15.27 o 
  -6   2  19      137.85      125.75      9.48 o 
  -4   2  19      178.60      161.04      6.71 o 
  -2   2  19      335.95      347.83     10.06 o 
   0   2  19     4886.92     4551.97    104.53 o 
   2   2  19      506.03      476.09     48.62 o 
   4   2  19        2.38       -8.38      8.38 o 
   6   2  19       26.14       30.71     13.41 o 
   8   2  19        6.40       16.76      9.48 o 
 -13   3  19       70.62      117.35     20.12 o 
 -11   3  19        5.14       -5.03      9.48 o 
  -9   3  19       43.24       45.60     18.44 o 
  -7   3  19      246.20      231.34     12.88 o 
  -5   3  19      209.96      234.32     11.94 o 
  -3   3  19        4.07        9.22      5.03 o 
  -1   3  19       10.24       20.12      5.03 o 
   1   3  19     1059.74     1031.69     28.35 o 
   3   3  19      733.57      684.06     24.81 o 
   5   3  19        0.35       -6.23      8.05 o 
   7   3  19       47.74       32.32     11.73 o 
   9   3  19       15.44       17.14     10.47 o 
 -12   4  19      111.84      146.68     15.27 o 
 -10   4  19       23.99       19.16      8.05 o 
  -8   4  19        9.18        2.87      8.05 o 
  -6   4  19       56.42       60.54      9.48 o 
  -4   4  19       25.25       26.18      9.33 o 
  -2   4  19     1053.20     1198.20     26.82 o 
   0   4  19      798.30      800.88     23.23 o 
   2   4  19      872.01      839.75     29.56 o 
   4   4  19      577.20      573.46     25.15 o 
   6   4  19       71.99       79.13     10.47 o 
   8   4  19        8.49       -1.68      9.48 o 
 -13   5  19       35.73       50.29     13.41 o 
 -11   5  19        0.81       -4.61     11.73 o 
  -9   5  19        0.04       -3.83      8.38 o 
  -7   5  19      173.07      177.76     11.85 o 
  -5   5  19        1.23       -3.35      5.81 o 
  -3   5  19     1061.60     1016.04     27.10 o 
  -1   5  19     2601.42     2761.02     65.82 o 
   1   5  19      218.27      232.39     17.14 o 
   3   5  19       55.03       63.05     11.73 o 
   5   5  19       43.78       33.93     10.06 o 
   7   5  19        6.38        1.44      8.05 o 
   9   5  19       33.33       30.18     13.41 o 
 -12   6  19       47.00       76.60     12.88 o 
 -10   6  19        0.23       -6.23      8.05 o 
  -8   6  19      213.31      205.41     12.88 o 
  -6   6  19      605.75      545.57     17.42 o 
  -4   6  19      235.62      251.01     11.61 o 
  -2   6  19      729.50      746.10     26.08 o 
   0   6  19     4528.54     4434.08    102.59 o 
   2   6  19     1090.34     1128.78     37.93 o 
   4   6  19      349.35      405.69     17.66 o 
   6   6  19       32.50       38.74     10.47 o 
   8   6  19       30.15       30.92     10.47 o 
 -11   7  19        4.94        2.51      8.63 o 
  -9   7  19       52.09       75.95     11.16 o 
  -7   7  19      190.88      162.63     11.85 o 
  -5   7  19      624.43      602.41     19.36 o 
  -3   7  19      264.06      261.56     14.22 o 
  -1   7  19       38.40       52.02      9.48 o 
   1   7  19      397.55      364.01     14.11 o 
   3   7  19        1.38       -2.87      8.05 o 
   5   7  19       15.19        9.58      8.38 o 
   7   7  19        3.59        0.00      9.48 o 
 -12   8  19       31.52       43.59     13.41 o 
 -10   8  19        4.64       -2.51      8.63 o 
  -8   8  19        3.47       15.09      9.48 o 
  -6   8  19       60.03       79.29      9.29 o 
  -4   8  19     1583.78     1614.46     50.93 o 
  -2   8  19      402.78      392.54     18.97 o 
   0   8  19        5.27        3.35      7.74 o 
   2   8  19       65.09       48.34      9.02 o 
   4   8  19        9.77       -1.68      9.48 o 
   6   8  19      152.97      163.02     30.18 o 
   8   8  19        0.01        0.00     13.41 o 
 -11   9  19       12.59       37.55     11.16 o 
  -9   9  19       44.85       52.71     11.16 o 
  -7   9  19        7.61        1.68     15.09 o 
  -5   9  19       11.04       10.06      9.48 o 
  -3   9  19      417.27      431.35     20.05 o 
  -1   9  19      965.36      979.56     34.32 o 
   1   9  19        3.48       -6.90      6.90 o 
   3   9  19        4.04       11.73     15.09 o 
   5   9  19        0.55       -8.05      8.05 o 
   7   9  19        7.03        3.35      9.48 o 
 -10  10  19        1.39        2.24     10.47 o 
  -8  10  19       32.84       41.57     11.16 o 
  -6  10  19      324.12      325.59     17.66 o 
  -4  10  19      208.96      206.54     14.22 o 
  -2  10  19      404.38      444.31     21.34 o 
   0  10  19      325.88      322.14     18.44 o 
   2  10  19        4.37       -3.02      6.90 o 
   4  10  19      127.56      155.58     40.23 o 
   6  10  19        3.45        3.35     10.47 o 
  -9  11  19        8.14       18.11     11.16 o 
  -7  11  19       82.07      137.47     20.12 o 
  -5  11  19      380.27      391.20     33.53 o 
  -3  11  19      876.64      897.78     33.19 o 
  -1  11  19      187.21      206.21     14.22 o 
   1  11  19       97.81      106.67     10.85 o 
   3  11  19        0.14       -9.48      9.48 o 
   5  11  19       28.90       26.08     10.47 o 
  -8  12  19        6.57        3.35     13.41 o 
  -6  12  19        1.00       -2.24     10.47 o 
  -4  12  19      606.35      668.75     27.19 o 
  -2  12  19        9.30        8.38     11.85 o 
   0  12  19        1.92       10.83      8.88 o 
   2  12  19       13.36       21.66      8.88 o 
   4  12  19       14.51       -3.35     13.41 o 
  -5  13  19       42.91       79.11     14.22 o 
  -3  13  19       37.69       34.75     12.88 o 
  -1  13  19      116.38      147.24     13.55 o 
   1  13  19        0.11       -7.90      8.25 o 
   3  13  19       19.12       23.47     13.41 o 
  -6  14  19       13.32      -13.41     20.12 o 
  -4  14  19       49.87       37.19     15.09 o 
  -2  14  19       11.83       13.41      9.68 o 
   0  14  19       10.90       20.12     11.85 o 
   2  14  19        1.00      -10.06     11.85 o 
 -12   0  20       45.46       50.29     16.76 o 
 -10   0  20       23.37       16.76     13.41 o 
  -8   0  20      170.29      177.70     16.76 o 
  -6   0  20       93.77      107.29     13.41 o 
  -4   0  20      126.90      140.90      9.48 o 
  -2   0  20      109.43      111.43     10.47 o 
   0   0  20    10358.22     9441.53    368.81 o 
   2   0  20       86.91      144.17     20.12 o 
   4   0  20     7305.29     6802.86    268.23 o 
   6   0  20        0.15        3.35     13.41 o 
   8   0  20       35.48       36.88     13.41 o 
 -13   1  20       40.56       16.76     16.76 o 
 -11   1  20       16.19       13.41      9.48 o 
  -9   1  20      260.07      234.75     14.22 o 
  -7   1  20       48.19       33.53      9.48 o 
  -5   1  20      226.31      160.00      8.91 o 
  -3   1  20      385.84      456.37     13.41 o 
  -1   1  20      102.56      107.94      8.25 o 
   1   1  20        0.25       11.73      9.48 o 
   3   1  20       58.04       79.68     11.85 o 
   5   1  20      321.50      345.63     16.60 o 
   7   1  20       84.93       76.37     11.85 o 
   9   1  20        0.93       13.41     13.41 o 
 -12   2  20        8.11       15.09      9.48 o 
 -10   2  20       11.72       15.09      9.48 o 
  -8   2  20        7.31        0.00      8.05 o 
  -6   2  20        0.07       -5.03      7.11 o 
  -4   2  20        8.60       34.37      6.28 o 
  -2   2  20        1.63        5.87      5.03 o 
   0   2  20        4.05       33.53     13.41 o 
   2   2  20    17305.70    16843.21    462.31 o 
   4   2  20       65.26       83.00     11.85 o 
   6   2  20      163.45      142.44     13.41 o 
   8   2  20       30.48       31.67     10.47 o 
 -11   3  20        0.75       -1.92      8.05 o 
  -9   3  20       49.33       62.92     10.47 o 
  -7   3  20        0.01       -7.11      7.11 o 
  -5   3  20        0.27       -5.81      5.81 o 
  -3   3  20       14.69        4.19      5.03 o 
  -1   3  20      619.42      575.65     17.42 o 
   1   3  20       40.15       75.77     11.85 o 
   3   3  20        0.03       16.76      9.48 o 
   5   3  20       53.61       70.18     10.47 o 
   7   3  20       20.65        5.03      9.48 o 
   9   3  20        1.54        0.00     13.41 o 
 -12   4  20        0.89       -6.71      9.48 o 
 -10   4  20       31.16       55.74     10.47 o 
  -8   4  20        6.61       -1.92      8.05 o 
  -6   4  20       16.46       20.60      8.05 o 
  -4   4  20       23.38       24.59      7.74 o 
  -2   4  20      826.74      787.95     23.23 o 
   0   4  20     4728.13     4405.50    164.35 o 
   2   4  20        0.57       15.09      9.48 o 
   4   4  20     2616.61     2888.46     85.35 o 
   6   4  20      127.38      140.55     16.76 o 
   8   4  20        3.13       -5.03      8.63 o 
 -11   5  20       22.58       25.70     10.47 o 
  -9   5  20       69.98       94.60     12.88 o 
  -7   5  20        6.29        0.48      8.05 o 
  -5   5  20        0.01       -7.38      7.38 o 
  -3   5  20      300.08      246.80     11.61 o 
  -1   5  20      104.44      120.34      9.29 o 
   1   5  20     1550.39     1569.86     40.65 o 
   3   5  20       38.55       53.65     10.47 o 
   5   5  20       33.57       30.55     10.47 o 
   7   5  20        0.92       -5.03      9.48 o 
   9   5  20        2.56       13.41     13.41 o 
 -12   6  20       18.29       16.76     13.41 o 
 -10   6  20        4.56        3.35      9.48 o 
  -8   6  20       40.90       40.75      9.48 o 
  -6   6  20       44.92       27.28      8.01 o 
  -4   6  20       71.00       86.21     13.21 o 
  -2   6  20      269.63      276.40     20.12 o 
   0   6  20      348.81      395.45     15.49 o 
   2   6  20     2297.66     2465.21     73.49 o 
   4   6  20       25.12       31.29     10.47 o 
   6   6  20        6.54       13.83      8.63 o 
   8   6  20       25.92       20.12     13.41 o 
 -11   7  20       36.79       58.01     11.16 o 
  -9   7  20       30.48       44.21     10.47 o 
  -7   7  20        9.48        4.31      8.05 o 
  -5   7  20        8.89       -1.01      6.90 o 
  -3   7  20       23.65       15.09     11.73 o 
  -1   7  20      541.85      540.32     21.34 o 
   1   7  20        2.54       -1.12      7.74 o 
   3   7  20        4.17        0.48      8.05 o 
   5   7  20        0.05        2.93      8.63 o 
   7   7  20        0.93       -8.63      8.63 o 
 -10   8  20        0.38        3.35     10.47 o 
  -8   8  20       52.54       46.94     13.41 o 
  -6   8  20      333.00      309.45     12.80 o 
  -4   8  20       35.64       49.87     10.47 o 
  -2   8  20       10.40        8.38      9.48 o 
   0   8  20      350.69      276.87     15.27 o 
   2   8  20       43.07       48.30     10.47 o 
   4   8  20       35.33       39.31     10.47 o 
   6   8  20      134.80      135.55     15.27 o 
   8   8  20       28.78       23.47     13.41 o 
 -11   9  20        0.42        6.71     13.41 o 
  -9   9  20       85.52       93.40     12.88 o 
  -7   9  20       58.87       66.01     15.09 o 
  -5   9  20       14.55       13.04     10.47 o 
  -3   9  20      254.39      264.40     15.27 o 
  -1   9  20       10.65       -6.71      9.48 o 
   1   9  20      128.02      152.72     14.22 o 
   3   9  20        2.83        1.68      9.48 o 
   5   9  20       37.32       34.27     10.47 o 
   7   9  20        0.44       -3.35     13.41 o 
 -10  10  20       25.46       36.21     20.12 o 
  -8  10  20        3.48       10.06     10.47 o 
  -6  10  20      217.28      185.79     12.88 o 
  -4  10  20        9.00       -1.68      9.48 o 
  -2  10  20     1021.75     1110.91     70.41 o 
   0  10  20       22.90       16.76     16.76 o 
   2  10  20       20.81       20.12     13.41 o 
   4  10  20       21.98       13.41     10.47 o 
   6  10  20       70.71       95.92     15.09 o 
  -9  11  20        8.05       11.40     11.16 o 
  -7  11  20        2.95       13.41     13.41 o 
  -5  11  20      120.95      129.71     15.27 o 
  -3  11  20        8.08       21.79     11.85 o 
  -1  11  20        3.48       -1.68      9.48 o 
   1  11  20        4.60       -9.48      9.48 o 
   3  11  20       27.70       26.82     13.41 o 
   5  11  20        5.70       14.53     10.47 o 
  -6  12  20        2.68       -4.10     10.47 o 
  -4  12  20      320.22      346.03     20.05 o 
  -2  12  20       26.77       31.85     11.85 o 
   0  12  20      110.15      133.68     15.27 o 
   2  12  20        0.10       -8.88      8.88 o 
   4  12  20        4.63       16.76     16.76 o 
  -5  13  20       93.85      139.95     16.09 o 
  -3  13  20       56.68       85.53     14.22 o 
  -1  13  20       26.44       23.86     10.21 o 
   1  13  20       37.27       55.79     16.88 o 
  -6  14  20        7.86        0.00     20.12 o 
  -4  14  20       49.43       57.00     20.12 o 
  -2  14  20      184.85      234.36     18.53 o 
   0  14  20       38.32       28.50     14.22 o 
   2  14  20       23.19       13.41     23.47 o 
 -11   1  21        0.00        3.35      9.48 o 
  -9   1  21        1.30       -1.68      7.11 o 
  -7   1  21       28.31       23.47      9.48 o 
  -5   1  21      109.12       92.48      9.48 o 
  -3   1  21        1.48        2.51      5.03 o 
  -1   1  21        9.96        0.84      5.03 o 
   1   1  21        1.50       13.41      8.05 o 
   3   1  21      316.20      321.91     16.60 o 
   5   1  21        2.28       -3.35      9.48 o 
   7   1  21        5.27       -1.68      9.48 o 
 -12   2  21       13.87       13.04     10.47 o 
 -10   2  21        7.79       -2.87      8.05 o 
  -8   2  21        6.03       -3.35     10.06 o 
  -6   2  21       44.71       37.65     10.06 o 
  -4   2  21       25.60       20.73      6.28 o 
  -2   2  21      139.29      125.45      8.71 o 
   0   2  21       10.48       24.81      6.90 o 
   4   2  21      589.34      677.27     26.08 o 
   6   2  21        2.46        0.48      8.38 o 
   8   2  21        4.11       -6.71     10.06 o 
 -11   3  21      266.75      271.77     15.27 o 
  -9   3  21      106.16      121.43     12.88 o 
  -7   3  21      289.88      268.90     14.22 o 
  -5   3  21       32.65       26.90      7.13 o 
  -3   3  21       38.96       54.59      6.71 o 
  -1   3  21      120.07      129.78      7.74 o 
   1   3  21      242.77      267.07     14.22 o 
   3   3  21        0.02       -3.35     13.41 o 
   5   3  21      172.47      186.40     12.88 o 
   7   3  21      111.03      157.62     15.27 o 
 -12   4  21       17.89       23.84     10.47 o 
 -10   4  21       34.51       28.31     10.47 o 
  -8   4  21       48.01       47.05     16.76 o 
  -6   4  21       99.13      105.85     11.85 o 
  -4   4  21        0.77        3.35      5.81 o 
  -2   4  21      507.14      458.50     15.49 o 
   0   4  21      529.00      525.34     17.42 o 
   2   4  21       13.44        0.00      8.05 o 
   4   4  21       91.95      149.22     14.22 o 
   6   4  21      643.35      679.72     27.19 o 
   8   4  21        7.41       -3.35     13.41 o 
 -11   5  21      154.53      154.98     21.79 o 
  -9   5  21       42.24       44.84     11.73 o 
  -7   5  21      528.85      438.85     20.05 o 
  -5   5  21       40.54       30.18      7.74 o 
  -3   5  21       12.71        3.35      7.11 o 
  -1   5  21       82.45       91.60      9.68 o 
   1   5  21       22.16       32.32     11.73 o 
   3   5  21       43.63       48.21     10.47 o 
   5   5  21      101.24      129.11     14.22 o 
   7   5  21       40.86       53.65     11.16 o 
 -10   6  21       28.08       20.86     10.47 o 
  -8   6  21        0.74       -1.44     10.06 o 
  -6   6  21       72.96       56.78      8.88 o 
  -4   6  21      115.66      138.17     11.61 o 
  -2   6  21       17.02        3.35      9.48 o 
   0   6  21      585.27      594.68     19.36 o 
   2   6  21       91.47      126.89     12.88 o 
   4   6  21     1152.53     1281.59     51.97 o 
   6   6  21        0.45       -0.75     10.47 o 
 -11   7  21       12.52       21.23     10.47 o 
  -9   7  21       62.06       68.39     11.16 o 
  -7   7  21      260.76      231.78     14.22 o 
  -5   7  21       35.89       24.59      7.74 o 
  -3   7  21       32.21       13.41      9.48 o 
  -1   7  21      627.07      639.24     23.71 o 
   1   7  21       22.62       31.29      7.74 o 
   3   7  21        0.06        5.27      8.05 o 
   5   7  21        2.95       -8.05      8.05 o 
   7   7  21       11.03       10.06     13.41 o 
 -10   8  21       24.27       22.80     11.73 o 
  -8   8  21       23.90       24.96     10.47 o 
  -6   8  21       40.82       39.98      8.88 o 
  -4   8  21        4.21       -5.03     11.73 o 
  -2   8  21      119.39      135.06     12.88 o 
   0   8  21       60.54       48.21     10.47 o 
   2   8  21        1.26       -1.44      8.05 o 
   4   8  21        3.55        5.03      9.48 o 
   6   8  21      260.23      220.82     15.27 o 
  -9   9  21       53.70       51.41     11.16 o 
  -7   9  21      358.32      368.81     18.97 o 
  -5   9  21        0.04       -5.03      9.48 o 
  -3   9  21      448.58      421.51     20.05 o 
  -1   9  21        8.30       -1.68      9.48 o 
   1   9  21       41.30       41.72     10.47 o 
   3   9  21       19.53        8.38      9.48 o 
   5   9  21       16.54       26.82     10.47 o 
 -10  10  21        9.83       23.47     20.12 o 
  -8  10  21       25.03       40.90     11.16 o 
  -6  10  21        0.06       -8.38      9.48 o 
  -4  10  21        0.02       -9.48      9.48 o 
  -2  10  21      322.40      297.19     16.60 o 
   0  10  21       80.10       77.11     12.88 o 
   2  10  21        1.55       -3.35     13.41 o 
   4  10  21      225.96      216.85     15.27 o 
  -9  11  21        1.55       13.41     20.12 o 
  -7  11  21       10.11        6.71     13.41 o 
  -5  11  21        0.34        2.98     10.47 o 
  -3  11  21       74.47      115.89     14.22 o 
  -1  11  21       82.55       86.69     12.88 o 
   1  11  21        7.15       13.04     10.47 o 
   3  11  21       16.79       20.12     13.41 o 
   5  11  21        0.61      -16.76     16.76 o 
  -6  12  21        0.35       -7.08     11.73 o 
  -4  12  21      230.29      215.60     15.27 o 
  -2  12  21       37.87       61.31     28.50 o 
   0  12  21       38.26       48.46     12.88 o 
   2  12  21       39.91       36.88     16.76 o 
  -5  13  21        2.07        0.00     16.76 o 
  -3  13  21      217.18      197.30     16.60 o 
  -1  13  21       14.67       19.51     25.15 o 
   1  13  21       11.30       10.06     20.12 o 
 -12   0  22       38.60       33.53     16.76 o 
 -10   0  22      146.42      150.88     20.12 o 
  -8   0  22       65.88      100.58     16.76 o 
  -6   0  22       10.80      -10.06     10.06 o 
  -4   0  22       72.62       44.51     15.09 o 
  -2   0  22       45.98       52.02      9.48 o 
   0   0  22      141.80      160.94     16.76 o 
   2   0  22      499.39      492.86     30.18 o 
   4   0  22     1336.88     1260.66     60.35 o 
   6   0  22      236.87      221.29     20.12 o 
 -11   1  22       60.32       58.72     11.85 o 
  -9   1  22       74.34       65.42     11.85 o 
  -7   1  22       17.65        0.00      7.11 o 
  -5   1  22      198.37      159.70     11.85 o 
  -3   1  22       61.69       87.50      6.71 o 
  -1   1  22      204.44      159.28      8.88 o 
   1   1  22      208.88      206.21     11.85 o 
   3   1  22      176.77      142.67     11.85 o 
   5   1  22       56.07       48.02     10.47 o 
   7   1  22        4.57        1.68      9.48 o 
 -12   2  22        8.47        6.71     13.41 o 
 -10   2  22        5.79       -1.68      9.48 o 
  -8   2  22       48.37       53.65      9.48 o 
  -6   2  22       17.61        6.23      8.05 o 
  -4   2  22       77.79       25.15      8.30 o 
  -2   2  22       29.75       27.66      6.71 o 
   0   2  22        4.56       -1.68      7.11 o 
   2   2  22     1340.79     1371.31     45.05 o 
   4   2  22      432.94      476.19     21.34 o 
   6   2  22       42.35       23.47      9.48 o 
 -11   3  22        1.06       -7.12      8.63 o 
  -9   3  22       26.68       26.82      9.48 o 
  -7   3  22       17.27       17.72      8.05 o 
  -5   3  22      121.32      109.46      9.99 o 
  -3   3  22      157.20      130.37     10.18 o 
  -1   3  22      316.69      291.72     11.61 o 
   1   3  22        1.30       -0.48      8.05 o 
   3   3  22       54.42       53.37     10.47 o 
   5   3  22       77.02       86.69     12.88 o 
   7   3  22       39.51       53.85     11.85 o 
 -10   4  22        5.52       -8.05      8.05 o 
  -8   4  22        2.15       -7.66      8.05 o 
  -6   4  22       65.47       48.98     10.47 o 
  -4   4  22      125.12      139.08     10.85 o 
  -2   4  22       21.47       21.79      8.30 o 
   0   4  22        0.11       -6.28      6.28 o 
   2   4  22      101.67      154.89     14.22 o 
   4   4  22      657.93      650.78     24.81 o 
   6   4  22      145.03      172.82     14.22 o 
 -11   5  22       15.01       36.04     23.47 o 
  -9   5  22       28.13       46.45     10.47 o 
  -7   5  22      298.05      250.61     15.27 o 
  -5   5  22      426.37      358.69     16.61 o 
  -3   5  22      166.77      144.67     15.09 o 
  -1   5  22       23.74       31.29      7.74 o 
   1   5  22       38.55       44.69     11.73 o 
   3   5  22       17.08       16.29      8.05 o 
   5   5  22       68.54       83.82     12.88 o 
   7   5  22        7.02      -10.06     13.41 o 
 -10   6  22        0.86       -7.54      8.63 o 
  -8   6  22       60.48       79.11     11.85 o 
  -6   6  22        0.00       -3.83      8.38 o 
  -4   6  22       90.85      118.33     12.88 o 
  -2   6  22        6.47        8.38      9.48 o 
   0   6  22       28.90       27.94      7.74 o 
   2   6  22       81.54       91.93     12.88 o 
   4   6  22      261.71      287.90     16.76 o 
   6   6  22       87.97      117.54     15.27 o 
  -9   7  22       43.18       38.85     25.15 o 
  -7   7  22        7.70       -1.68     11.73 o 
  -5   7  22       37.42       20.12      9.48 o 
  -3   7  22       10.29        5.03      9.48 o 
  -1   7  22       91.64      108.29     12.88 o 
   1   7  22       63.67       60.39     13.41 o 
   3   7  22        0.84       -4.31      8.05 o 
   5   7  22        0.44      -10.06     10.06 o 
 -10   8  22       12.43       -5.03     11.85 o 
  -8   8  22       54.48       63.70     11.16 o 
  -6   8  22       14.19       11.73      9.48 o 
  -4   8  22       17.89       20.12     13.41 o 
  -2   8  22      174.51      154.98     21.79 o 
   0   8  22       58.69       55.37     11.85 o 
   2   8  22       17.25        3.35     10.06 o 
   4   8  22       36.15       28.69     10.47 o 
   6   8  22       48.04       43.59     16.76 o 
  -9   9  22        0.98       -1.49     10.47 o 
  -7   9  22       53.56       77.11     16.76 o 
  -5   9  22       21.95       29.43     10.47 o 
  -3   9  22       38.82       33.90     10.47 o 
  -1   9  22        6.04        5.03      9.48 o 
   1   9  22       56.13       95.59     23.47 o 
   3   9  22        4.64       11.18     10.47 o 
   5   9  22        9.03       12.29     10.47 o 
  -8  10  22        0.34      -10.06     13.41 o 
  -6  10  22       24.86       31.29     10.47 o 
  -4  10  22        9.87        0.00     20.12 o 
  -2  10  22        0.64        0.00      9.48 o 
   0  10  22       22.39        3.35      9.48 o 
   2  10  22        3.99       13.41     13.41 o 
   4  10  22       45.89       41.76     12.88 o 
  -7  11  22        4.44       10.06     13.41 o 
  -5  11  22        4.52        0.75     10.47 o 
  -3  11  22        4.97       -5.03      9.48 o 
  -1  11  22        1.49       -1.12     10.47 o 
   1  11  22        1.47        1.34     11.16 o 
  -6  12  22        2.27      -13.41     16.76 o 
  -4  12  22        2.88      -16.76     16.76 o 
  -2  12  22        9.85       -1.68     11.85 o 
   0  12  22       91.75       93.88     14.22 o 
  -5  13  22        6.89       -6.71     16.76 o 
  -3  13  22       10.75        0.00     16.76 o 
  -1  13  22       26.74       26.82     20.12 o 
   1  13  22        0.27      -13.41     20.12 o 
 -11   1  23       23.51       13.41      9.48 o 
  -9   1  23       14.38       18.44      9.48 o 
  -7   1  23       15.18        6.71      8.05 o 
  -5   1  23      627.13      432.75     18.97 o 
  -3   1  23      143.50      138.44      8.38 o 
  -1   1  23        0.19       -2.24      5.81 o 
   1   1  23        0.47       -1.68      7.11 o 
   3   1  23        2.21        5.03      9.48 o 
   5   1  23       81.25       93.88     11.85 o 
   7   1  23        5.14      -10.06     13.41 o 
 -10   2  23       26.23       35.76     10.47 o 
  -8   2  23        1.24       -0.96      8.05 o 
  -6   2  23      112.09      142.67     14.22 o 
  -4   2  23       12.27       10.39      6.90 o 
  -2   2  23        0.02       -3.35      6.32 o 
   0   2  23        0.04       -5.03      7.11 o 
   2   2  23       12.38       20.12      9.48 o 
   4   2  23       45.75       42.85     10.47 o 
   6   2  23       65.24       86.47     12.88 o 
 -11   3  23       36.45       44.21     10.47 o 
  -9   3  23       25.59       25.70     10.47 o 
  -7   3  23      556.84      490.38     35.20 o 
  -5   3  23      125.21      134.98     10.85 o 
  -3   3  23       22.42        8.05      6.90 o 
  -1   3  23       26.79       31.29      7.74 o 
   1   3  23      115.66      157.37     15.09 o 
   3   3  23        0.37       -5.27      8.05 o 
   5   3  23       53.44       70.55     13.41 o 
 -10   4  23       47.53       59.87     11.85 o 
  -8   4  23       11.34       15.09      9.48 o 
  -6   4  23        0.19        3.83      8.05 o 
  -4   4  23       10.78        3.35      7.74 o 
  -2   4  23      376.69      335.83     15.14 o 
   0   4  23       69.94       89.64     11.85 o 
   2   4  23       23.79       34.65     10.47 o 
   4   4  23       52.35       48.62     11.85 o 
   6   4  23      324.04      345.47     18.97 o 
 -11   5  23        9.28        3.35     10.06 o 
  -9   5  23        3.79       -0.48      8.05 o 
  -7   5  23       78.43       73.91     11.85 o 
  -5   5  23      202.37      139.54      9.78 o 
  -3   5  23       47.72       28.50      9.48 o 
  -1   5  23        8.43       -0.67      6.90 o 
   1   5  23        0.45       -8.05      8.05 o 
   3   5  23        2.20       -8.05      8.05 o 
   5   5  23       77.17      112.54     14.22 o 
 -10   6  23       20.49       25.70     10.47 o 
  -8   6  23        3.51       -5.75      8.05 o 
  -6   6  23      124.53      142.67     14.22 o 
  -4   6  23      132.81      119.24     14.22 o 
  -2   6  23       86.85      110.14     12.88 o 
   0   6  23       23.95       19.00      7.74 o 
   2   6  23       47.80       55.74     10.47 o 
   4   6  23      109.95      125.02     15.27 o 
   6   6  23      215.21      221.29     20.12 o 
  -9   7  23       20.71       16.39     10.47 o 
  -7   7  23      134.81      145.04     15.27 o 
  -5   7  23       30.61       23.84     10.47 o 
  -3   7  23       41.45       37.25     11.73 o 
  -1   7  23       18.45       13.41      9.48 o 
   1   7  23        0.19       -8.05      8.05 o 
   3   7  23        9.00        7.82     10.47 o 
   5   7  23        2.16        4.47     10.47 o 
 -10   8  23        0.80      -16.76     16.76 o 
  -8   8  23        5.26       -0.75     10.47 o 
  -6   8  23       21.26       25.33     10.47 o 
  -4   8  23        0.32      -11.73     11.73 o 
  -2   8  23      165.30      145.87     11.85 o 
   0   8  23        0.25       -8.38      9.48 o 
   2   8  23        0.41        0.00     13.41 o 
   4   8  23       43.84       44.26     11.16 o 
  -9   9  23        2.13       -3.35     16.76 o 
  -7   9  23        6.14       -3.35     13.41 o 
  -5   9  23        0.34       -3.35      9.48 o 
  -3   9  23       12.52       11.73     11.73 o 
  -1   9  23       18.41        8.38      9.48 o 
   1   9  23        2.46        0.00     13.41 o 
   3   9  23        0.54       -9.48      9.48 o 
  -6  10  23       21.51       13.78     18.44 o 
  -4  10  23        1.95       -7.45     10.47 o 
  -2  10  23        0.03        3.35     15.09 o 
   0  10  23        2.64       -1.68      9.48 o 
   2  10  23       21.57       53.65     16.76 o 
   4  10  23       36.33       20.12     20.12 o 
  -5  11  23       57.64       63.19     12.88 o 
  -3  11  23       31.66       21.79     11.85 o 
  -1  11  23       59.69       53.34     12.88 o 
   1  11  23        3.47       -3.35     13.41 o 
  -6  12  23        1.50      -20.12     20.12 o 
  -4  12  23        5.35      -10.06     16.76 o 
  -2  12  23       28.52       30.18     11.85 o 
   0  12  23        0.18      -16.76     16.76 o 
 -10   0  24      158.37      191.11     23.47 o 
  -8   0  24       81.53       80.47     16.76 o 
  -6   0  24       71.15       93.88     16.76 o 
  -4   0  24       97.15      124.05     16.76 o 
  -2   0  24      161.17      139.16     14.22 o 
   0   0  24       52.46       50.29     13.41 o 
   2   0  24       19.01       33.53     13.41 o 
   4   0  24       12.14       13.41     13.41 o 
   6   0  24        0.01        0.00     13.41 o 
 -11   1  24       28.82       15.09     11.73 o 
  -9   1  24       11.44        1.68      9.48 o 
  -7   1  24      349.82      325.53     16.60 o 
  -5   1  24      558.06      377.26     18.97 o 
  -3   1  24      681.13      546.49     15.09 o 
  -1   1  24        6.32       -6.71      7.11 o 
   1   1  24      533.66      581.95     23.71 o 
   3   1  24       19.40       16.76      9.48 o 
   5   1  24        5.29       13.41      9.48 o 
 -10   2  24        0.19       -8.38      9.48 o 
  -8   2  24        0.21       -3.83      8.05 o 
  -6   2  24        3.09        6.23      8.38 o 
  -4   2  24      165.03      138.93      9.68 o 
  -2   2  24       77.96       74.41      8.88 o 
   0   2  24       54.56       58.35     10.47 o 
   2   2  24      278.39      298.32     21.79 o 
   4   2  24       36.22       37.63     10.47 o 
   6   2  24       30.72       40.23     11.85 o 
 -11   3  24        3.43       -6.71     16.76 o 
  -9   3  24        1.34       -9.48      9.48 o 
  -7   3  24        2.94        3.35      9.48 o 
  -5   3  24      566.69      528.07     21.34 o 
  -3   3  24      751.46      595.13     23.71 o 
  -1   3  24       38.56       21.23      7.74 o 
   1   3  24      287.93      263.46     14.22 o 
   3   3  24        0.36       -9.48      9.48 o 
   5   3  24       28.09       43.59     11.85 o 
 -10   4  24       22.25       24.21     10.47 o 
  -8   4  24       39.89       37.63     10.47 o 
  -6   4  24        0.54        3.35      9.48 o 
  -4   4  24       32.78       37.91      7.74 o 
  -2   4  24       22.43       23.47      9.48 o 
   0   4  24       38.93       46.46      9.48 o 
   2   4  24        7.77        1.68      9.48 o 
   4   4  24        6.97       19.00     10.47 o 
  -9   5  24        1.74       -8.14     10.06 o 
  -7   5  24       28.20       11.73      9.48 o 
  -5   5  24       21.59       11.18      7.74 o 
  -3   5  24        0.18       -7.66      8.05 o 
  -1   5  24       87.90       92.76      9.68 o 
   1   5  24       94.15      108.32     15.09 o 
   3   5  24        3.72        0.00      8.05 o 
   5   5  24        5.28       13.78     10.47 o 
 -10   6  24       28.04        6.71     16.76 o 
  -8   6  24       41.74       73.15     12.88 o 
  -6   6  24       83.00      110.14     12.88 o 
  -4   6  24        3.74        0.00      9.48 o 
  -2   6  24        1.73        5.03      9.48 o 
   0   6  24       28.88       25.15      9.48 o 
   2   6  24        6.57       -0.75     10.47 o 
   4   6  24       34.41       32.19     11.16 o 
  -9   7  24       45.79       53.65     12.88 o 
  -7   7  24      208.22      211.82     21.79 o 
  -5   7  24        7.10        1.68      9.48 o 
  -3   7  24      146.24      174.93     16.60 o 
  -1   7  24      133.04      141.14     14.22 o 
   1   7  24       11.86       15.09      9.48 o 
   3   7  24       10.86       20.12     10.47 o 
  -8   8  24        2.47       -5.22     10.47 o 
  -6   8  24        1.35       -6.71      9.48 o 
  -4   8  24       11.52       -3.35      9.48 o 
  -2   8  24        4.86       -1.68      9.48 o 
   0   8  24        1.52       -9.48      9.48 o 
   2   8  24       45.61       53.34     12.88 o 
   4   8  24       58.46       67.06     20.12 o 
  -9   9  24       10.27       13.41     20.12 o 
  -7   9  24        3.44       -3.35     13.41 o 
  -5   9  24       14.72       16.76     10.47 o 
  -3   9  24       39.01       29.43     10.47 o 
  -1   9  24        6.90        3.35      9.48 o 
   1   9  24       11.47       30.18     13.41 o 
   3   9  24        4.20       36.88     20.12 o 
  -6  10  24       11.38       10.06     11.16 o 
  -4  10  24        0.24        0.37     10.47 o 
  -2  10  24        0.86       10.06      9.48 o 
   0  10  24        0.18       -5.22     10.47 o 
  -5  11  24       10.34       23.47     20.12 o 
  -3  11  24        3.18      -10.47     10.47 o 
  -1  11  24        0.01       -3.35     15.09 o 
  -6  12  24       10.97       20.12     20.12 o 
   0  12  24        3.97        6.71     20.12 o 
  -9   1  25        6.60        1.68      9.48 o 
  -7   1  25       11.82        1.68      9.48 o 
  -5   1  25      203.47      183.05     12.88 o 
  -3   1  25      269.09      217.26     10.06 o 
  -1   1  25       99.20      104.05     11.85 o 
   1   1  25       88.78      104.43     12.88 o 
   3   1  25        0.00        0.00      9.48 o 
   5   1  25        0.32       -9.48      9.48 o 
 -10   2  25       21.09       13.41     10.47 o 
  -8   2  25        1.78       -5.75      8.05 o 
  -6   2  25       98.42      118.20     15.09 o 
  -4   2  25       12.79       27.94      7.74 o 
  -2   2  25      142.91      159.93     11.61 o 
   0   2  25       69.86       64.41     11.85 o 
   2   2  25       32.57       37.63     10.47 o 
   4   2  25        0.00       -6.71      9.48 o 
  -9   3  25        5.08        5.03      9.48 o 
  -7   3  25        2.37        5.03      9.48 o 
  -5   3  25       92.48       96.74     12.88 o 
  -3   3  25        7.68        6.71      9.48 o 
  -1   3  25      303.21      268.61     15.27 o 
   1   3  25        1.20       -8.05      8.05 o 
   3   3  25       17.25       11.73      9.48 o 
   5   3  25       79.41      111.56     14.22 o 
 -10   4  25       64.48       61.64     12.88 o 
  -8   4  25        0.70       -5.03      9.48 o 
  -6   4  25       13.94       10.06      9.48 o 
  -4   4  25        1.40       -9.48      9.48 o 
  -2   4  25        8.45        5.03      9.48 o 
   0   4  25      267.94      267.36     15.27 o 
   2   4  25       22.23       11.73      9.48 o 
   4   4  25        1.05       -8.38      9.48 o 
  -9   5  25       18.47        3.35      9.48 o 
  -7   5  25       41.95       48.98     10.47 o 
  -5   5  25      266.72      246.41     20.12 o 
  -3   5  25      378.73      372.28     18.97 o 
  -1   5  25      272.88      262.08     12.80 o 
   1   5  25        2.51       -8.38      9.48 o 
   3   5  25       47.93       62.43     11.85 o 
 -10   6  25        1.07       -3.35     16.76 o 
  -8   6  25        5.46       -9.48      9.48 o 
  -6   6  25        6.54       14.16     10.47 o 
  -4   6  25       34.04       50.71     11.85 o 
  -2   6  25       11.46       11.73      9.48 o 
   0   6  25      102.33      148.21     14.22 o 
   2   6  25        3.89        3.73     10.47 o 
   4   6  25        1.92      -18.44     18.44 o 
  -9   7  25        2.72      -10.06     16.76 o 
  -7   7  25       49.27       44.70     10.47 o 
  -5   7  25        1.20        0.00      9.48 o 
  -3   7  25       44.82       43.59     10.47 o 
  -1   7  25      181.14      186.82     14.22 o 
   1   7  25        7.56       10.80     10.47 o 
   3   7  25       67.63       75.78     12.88 o 
  -8   8  25        0.01      -16.76     16.76 o 
  -6   8  25       34.92       10.06     13.41 o 
  -4   8  25        6.92        6.71      9.48 o 
  -2   8  25       19.08       19.00     10.47 o 
   0   8  25       30.51       43.59     16.76 o 
   2   8  25        1.75      -10.47     10.47 o 
   4   8  25       10.20       13.41     20.12 o 
  -9   9  25        1.18        6.71     20.12 o 
  -5   9  25       40.07       43.28     12.88 o 
  -3   9  25        3.33        1.68     11.73 o 
  -1   9  25        1.60       -8.38      9.48 o 
   1   9  25        0.23      -10.06     13.41 o 
   3   9  25       76.90      120.70     23.47 o 
  -6  10  25        1.00       10.06     16.76 o 
  -4  10  25        7.10      -10.47     10.47 o 
  -2  10  25       20.65        7.82     10.47 o 
   0  10  25        0.61      -13.41     16.76 o 
  -5  11  25        3.44       10.06     20.12 o 
  -3  11  25        5.81       -2.61     10.47 o 
  -1  11  25        2.95       23.47     16.76 o 
 -10   0  26       38.28       50.29     16.76 o 
  -8   0  26       31.17       23.47     13.41 o 
  -6   0  26       29.88       33.53     13.41 o 
  -4   0  26        0.09        0.00     13.41 o 
  -2   0  26       59.78       70.41     16.76 o 
   0   0  26       50.58       57.00     16.76 o 
   2   0  26       91.69      110.64     20.12 o 
   4   0  26       13.57        3.35     13.41 o 
  -9   1  26        0.00       -8.38      9.48 o 
  -7   1  26      104.91      127.76     14.22 o 
  -5   1  26       58.09       69.75     11.85 o 
  -3   1  26       33.54       21.23      7.74 o 
  -1   1  26      175.70      164.29     11.85 o 
   1   1  26       11.24        6.71      9.48 o 
   3   1  26       46.97       57.20     11.85 o 
 -10   2  26       18.94       16.76     16.76 o 
  -8   2  26       21.22       22.72     10.47 o 
  -6   2  26        0.44       -3.83      8.05 o 
  -4   2  26        3.70       -6.90      6.90 o 
  -2   2  26        8.32       12.29      7.74 o 
   0   2  26      150.01      154.89     14.22 o 
   2   2  26        3.00       -5.03      9.48 o 
   4   2  26       28.29       31.85     11.85 o 
  -9   3  26        5.12       21.98     13.41 o 
  -7   3  26        0.11        3.35      9.48 o 
  -5   3  26       24.95       13.41     10.06 o 
  -3   3  26      154.41      153.06     12.88 o 
  -1   3  26        1.28       -3.35      9.48 o 
   1   3  26        1.09       -8.05      8.05 o 
   3   3  26        1.60       -6.71      9.48 o 
  -8   4  26       39.18       43.59     11.85 o 
  -6   4  26        0.33       -0.75     10.47 o 
  -4   4  26      130.13      130.85     14.22 o 
  -2   4  26        1.17        3.35      9.48 o 
   0   4  26       45.27       47.05     16.76 o 
   2   4  26       23.31       20.86     10.47 o 
   4   4  26       18.14       20.12     15.09 o 
  -9   5  26        7.17       -3.35     16.76 o 
  -7   5  26        7.62       -1.86     10.47 o 
  -5   5  26        0.41        1.68      9.48 o 
  -3   5  26       56.42       50.09     10.47 o 
  -1   5  26      102.91      117.35     20.12 o 
   1   5  26        6.16        2.98     10.47 o 
   3   5  26       26.30       25.70     10.47 o 
  -8   6  26       13.85       23.10     10.47 o 
  -6   6  26      108.75      130.76     20.12 o 
  -4   6  26        6.84       -3.35      9.48 o 
  -2   6  26       62.10       68.28     16.76 o 
   0   6  26        9.68        6.71      9.48 o 
   2   6  26        1.66        0.00     10.06 o 
  -9   7  26       10.76        3.35     16.76 o 
  -7   7  26       22.77       16.76     13.41 o 
  -5   7  26        3.92        3.35      9.48 o 
  -3   7  26       92.32      111.05     14.22 o 
  -1   7  26        1.10        3.35     10.06 o 
   1   7  26        3.33       -6.71      9.48 o 
   3   7  26      125.48      227.99     30.18 o 
  -6   8  26        6.09        0.00     13.41 o 
  -4   8  26        5.48       -0.37     10.47 o 
  -2   8  26       24.98       20.12     15.09 o 
   0   8  26        2.65       -3.35     13.41 o 
   2   8  26        6.55        6.71     20.12 o 
  -5   9  26        1.57        7.45     10.47 o 
  -3   9  26        0.01       -9.48      9.48 o 
  -1   9  26       98.60      120.13     15.27 o 
  -4  10  26       16.16       30.18     16.76 o 
  -2  10  26        6.38      -13.41     13.41 o 
  -9   1  27        0.36       -1.68      9.48 o 
  -7   1  27        6.58        6.71      9.48 o 
  -5   1  27       62.42       65.42     11.85 o 
  -3   1  27        4.10       -1.68      9.48 o 
  -1   1  27       17.20       13.41      9.48 o 
   1   1  27       12.32        8.38     11.73 o 
   3   1  27        6.13        4.47     10.47 o 
  -8   2  27        6.57       15.09     11.73 o 
  -6   2  27       55.80       73.06     11.85 o 
  -4   2  27       22.43       13.41      9.48 o 
  -2   2  27       44.72       42.30      9.48 o 
   0   2  27       23.11       26.82      9.48 o 
   2   2  27       18.70       17.51     10.47 o 
  -9   3  27        1.45      -13.41     13.41 o 
  -7   3  27        4.52        1.68      9.48 o 
  -5   3  27        0.24       -8.38      9.48 o 
  -3   3  27        5.24       -1.68      9.48 o 
  -1   3  27        3.56        5.03      9.48 o 
   1   3  27       61.47       52.02     11.85 o 
   3   3  27        4.50       -6.71      9.48 o 
  -8   4  27        5.57        8.20     10.47 o 
  -6   4  27       18.38        2.61     10.47 o 
  -4   4  27       34.33       43.59     11.85 o 
  -2   4  27       13.34        8.38      9.48 o 
   0   4  27        6.50        3.35     11.73 o 
   2   4  27       23.70       40.67     13.41 o 
  -9   5  27       21.86       23.47     16.76 o 
  -7   5  27       11.62       15.65     10.47 o 
  -5   5  27      162.56      167.64     20.12 o 
  -3   5  27       30.56       31.85     11.85 o 
  -1   5  27       45.41       50.29     16.76 o 
   1   5  27        2.10       -9.48      9.48 o 
   3   5  27      123.94      170.99     23.47 o 
  -8   6  27       15.23       33.53     20.12 o 
  -6   6  27        0.96       -6.71     13.41 o 
  -4   6  27       44.08       43.59     11.85 o 
  -2   6  27        4.47       -3.35      9.48 o 
   0   6  27        8.77       10.06     13.41 o 
   2   6  27        0.06        0.00     13.41 o 
  -5   7  27       18.08       10.43     10.47 o 
  -3   7  27        5.11        5.03      9.48 o 
  -1   7  27       11.08        0.00     16.76 o 
  -4   8  27        8.09        0.00     11.85 o 
  -2   8  27       39.70       45.26     11.85 o 
   2   8  27       17.42       40.23     20.12 o 
  -5   9  27       29.57       33.53     20.12 o 
  -3   9  27        2.28       -4.10     10.47 o 
  -1   9  27       16.09       20.12     16.76 o 
  -8   0  28       38.89       53.65     16.76 o 
  -6   0  28       48.88       50.29     16.76 o 
  -4   0  28       13.48        6.71     13.41 o 
  -2   0  28      156.90      137.47     16.76 o 
   0   0  28        4.27        0.00     13.41 o 
   2   0  28        1.33       23.47     16.76 o 
  -7   1  28        0.23        3.35      9.48 o 
  -5   1  28       56.62       53.35     11.85 o 
  -3   1  28       16.76        3.35     13.41 o 
  -1   1  28       10.28        0.37     11.73 o 
   1   1  28        5.53        3.35      9.48 o 
  -8   2  28        9.62       -2.24     10.47 o 
  -6   2  28       31.95       11.73      9.48 o 
  -4   2  28        4.28       -3.35     13.41 o 
  -2   2  28       14.89       10.06     16.76 o 
   0   2  28       44.37       59.87     11.85 o 
   2   2  28        6.10       -6.71     10.47 o 
  -7   3  28       27.73       28.50     11.85 o 
  -5   3  28       29.24       26.82     16.76 o 
  -3   3  28        0.18       -5.03      9.48 o 
  -1   3  28        3.25       -9.48      9.48 o 
   1   3  28        0.16      -10.06     10.06 o 
  -8   4  28       22.04       36.88     16.76 o 
  -6   4  28        0.03       -6.71     13.41 o 
  -4   4  28        3.88        1.68      9.48 o 
  -2   4  28       13.91       13.41     13.41 o 
   0   4  28       26.33       15.27     10.47 o 
   2   4  28        0.04      -13.41     16.76 o 
  -7   5  28       57.40       55.58     12.88 o 
  -5   5  28        6.30      -13.41     13.41 o 
  -3   5  28        0.73       -9.48      9.48 o 
  -1   5  28       29.49        0.00     13.41 o 
   1   5  28       25.56       11.73     11.85 o 
  -8   6  28        0.00      -13.41     16.76 o 
  -6   6  28        0.97        0.00     13.41 o 
  -4   6  28        0.01        0.00     13.41 o 
  -2   6  28       18.52        1.86     10.47 o 
   0   6  28        6.42       -6.71     16.76 o 
   2   6  28        5.79       13.41     16.76 o 
  -5   7  28       11.97       26.82     11.85 o 
  -3   7  28       27.51       48.62     11.85 o 
  -1   7  28       39.35       30.18     16.76 o 
  -4   8  28       19.48       22.86     12.88 o 
  -2   8  28        0.87        6.71     16.76 o 
  -5   9  28       17.38       16.76     20.12 o 
  -7   1  29        0.46        3.35      9.48 o 
  -5   1  29       10.54       10.06      9.48 o 
  -3   1  29        5.80        0.00     13.41 o 
  -1   1  29        6.00        1.68      9.48 o 
   1   1  29        3.09        3.35     10.47 o 
  -8   2  29        6.33        3.35     16.76 o 
  -6   2  29       15.92       21.79     25.15 o 
  -4   2  29        5.49       16.76     13.41 o 
  -2   2  29       12.81        0.00     13.41 o 
   0   2  29       13.03       26.82     11.85 o 
   2   2  29        3.33      -16.76     16.76 o 
  -7   3  29       11.04       19.37     10.47 o 
  -5   3  29        4.38        3.35     13.41 o 
  -3   3  29       44.66       60.35     20.12 o 
  -1   3  29        6.32       -6.71      9.48 o 
   1   3  29        1.96        7.08     10.47 o 
  -8   4  29       11.95        6.71     16.76 o 
  -6   4  29       19.03       26.82     16.76 o 
  -4   4  29       37.24       16.76     11.85 o 
  -2   4  29       34.71       43.59     16.76 o 
   0   4  29        0.05        6.71     10.47 o 
  -5   5  29       18.41       10.06     13.41 o 
  -3   5  29       67.65       99.16     14.22 o 
  -1   5  29       10.33        6.71     13.41 o 
   1   5  29       15.70       23.47     16.76 o 
  -4   6  29       41.65       72.59     14.22 o 
  -2   6  29        2.15       -3.35     16.76 o 
  -3   7  29       53.79       92.96     14.22 o 
  -2   8  29        1.78      -10.06     16.76 o 
  -6   0  30       33.14       50.29     20.12 o 
  -2   0  30      161.87      177.70     20.12 o 
   0   0  30       57.46       87.17     20.12 o 
  -7   1  30        6.28       -8.38     11.85 o 
  -5   1  30        5.94        3.35     13.41 o 
  -3   1  30       90.80      107.29     20.12 o 
  -1   1  30        5.83        4.47     10.47 o 
   1   1  30        0.17        0.00     16.76 o 
  -6   2  30        1.15       -9.48      9.48 o 
  -4   2  30        0.76       13.41     13.41 o 
  -2   2  30       12.54       26.82     16.76 o 
   0   2  30        6.15       11.73     11.85 o 
  -7   3  30        7.15        3.35     16.76 o 
  -5   3  30        3.34       13.41     16.76 o 
  -3   3  30      102.86      174.35     26.82 o 
  -1   3  30       10.21       30.18     16.76 o 
   1   3  30       13.95       20.12     16.76 o 
  -4   4  30       53.39       79.68     14.22 o 
  -2   4  30        0.13        6.71     16.76 o 
   0   4  30       32.68       46.94     20.12 o 
  -5   5  30       24.32       30.18     16.76 o 
  -3   5  30       57.85       91.02     14.22 o 
  -4   6  30        9.67       -0.30     12.88 o 
  -5   1  31        1.77       10.06     16.76 o 
  -1   1  31       30.69       60.70     14.22 o 
  -2   2  31        7.96       -3.35     16.76 o 
  -5   3  31        3.11       26.82     16.76 o 
  -3   3  31        9.28        3.35     16.76 o 
  -4   4  31       25.26       43.59     20.12 o 
                                                 
